# Supplementary material for: Oxidative Stress Is Associated with Overgrowth in Drosophila l(3)mbt Mutant Imaginal Discs
Source: Cells. 2022 Aug 16;11(16):2542. doi: 10.3390/cells11162542 (PMC9406541; doi:10.3390/cells11162542)
Supplement: Supplementary file 1 [file cells-11-02542-s001.zip › cells-1848236-supplementary.xlsx]

## Sheet: Samples
	CONTRAST		FACTORS		Samples ID			Genotypes
	mbtRNAi_vs_pUbi	=	( Male.mbtRNAi + Female.mbtRNAi ) - ( Male.pUbi + Female.pUbi )		1861 2019	M1 pUbi		MALE w; pUbi-Gal4 UAS-Dcr2/+
	mbtRNAi_vs_pUbi_Female	=	Female.mbtRNAi - Female.pUbi		1862 2019	M2 pUbi		MALE w; pUbi-Gal4 UAS-Dcr2/+
	mbtRNAi_vs_pUbi_Male	=	Male.mbtRNAi - Male.pUbi
					1864 2019	F1 pUbi		FEMALE w; pUbi-Gal4 UAS-Dcr2/+
					1865 2019	F2 pUbi		FEMALE w; pUbi-Gal4 UAS-Dcr2/+
					1866 2019	F3 pUbi		FEMALE w; pUbi-Gal4 UAS-Dcr2/+
					1874 2019	M2 mbtRNAi		MALE w; pUbi-Gal4 UAS-Dcr2/+; UAS-mbtRNAi l(3)mbtts1/+
			FILTERED BY		1875 2019	M3 mbtRNAi		MALE w; pUbi-Gal4 UAS-Dcr2/+; UAS-mbtRNAi l(3)mbtts1/+
			|Fold Change| > 1.5		1876 2019	F1 mbtRNAi		FEMALE w; pUbi-Gal4 UAS-Dcr2/+; UAS-mbtRNAi l(3)mbtts1/+
			adjusted p-value < 0.001		1877 2019	F2 mbtRNAi		FEMALE w; pUbi-Gal4 UAS-Dcr2/+; UAS-mbtRNAi l(3)mbtts1/+
					1878 2019	F3 mbtRNAi		FEMALE w; pUbi-Gal4 UAS-Dcr2/+; UAS-mbtRNAi l(3)mbtts1/+
					All these samples were kept following the selection criteria on sample clustering after the initial principal component analysis (PCA)

## Sheet: DE Probes
SET							mbtRNAi_vs_pUbi_Female	_	_	_	_	_	_	_	mbtRNAi_vs_pUbi_Male	_	_	_	_	_	_	_
PROBEID	SYMBOL	GENENAME	MBT	Germline	Oxidoreductase	Metabolite Interconverison Enzyme	log_FC	Avg_Expr	t	P_value	P_adj	Rank	DGE_Pval	DGE_Padj	log_FC	Avg_Expr	t	P_value	P_adj	Rank	DGE_Pval	DGE_Padj
1640830_at	AGO3	Argonaute 3	NO	NO	NO	NO	2.71207	8.69506	13.1523	4.71962e-10	3.80262e-08	252930	up	UP	3.3621	8.69506	13.3127	3.94104e-10	3.87805e-08	316185	up	UP
1625072_s_at	Ac3	CG1506 gene product from transcript CG1506-RA	NO	NO	NO	YES	2.2934	7.85566	9.23366	7.5449e-08	3.37972e-06	163344	up	UP	1.61674	7.85566	5.31482	6.74e-05	0.00111636	674.398	up	no-sig
1640031_at	Acer	Angiotensin-converting enzyme-related	NO	NO	NO	NO	1.54263	7.82474	8.1284	4.19235e-07	1.52052e-05	98381.9	up	UP	2.11059	7.82474	9.08031	9.48966e-08	4.26679e-06	148221	up	UP
1623629_at	alpha4GT2	CG5878 gene product from transcript CG5878-RB	NO	NO	NO	YES	1.10754	5.92311	5.61019	3.76213e-05	0.000818195	4.90039	no-sig	no-sig	2.35471	5.92311	9.73889	3.61045e-08	1.89273e-06	175248	up	UP
1630043_a_at	alpha-catenin-related	alpha-catenin related	NO	NO	NO	NO	3.9822	6.78762	31.1869	7.14408e-16	7.98819e-13	603146	up	UP	4.34078	6.78762	27.7569	4.54732e-15	6.82383e-12	622565	up	UP
1624033_at	Appl	beta amyloid protein precursor-like	NO	NO	NO	NO	0.301591	7.07683	1.53503	0.144114	0.359659	0.253727	no-sig	no-sig	1.55072	7.07683	6.4445	7.71152e-06	0.000194081	79286.4	up	UP
1639180_at	Arc1	Activity-regulated cytoskeleton associated protein 1	NO	NO	NO	NO	2.19966	11.723	8.60707	1.95925e-07	7.724e-06	147551	up	UP	1.30846	11.723	4.18038	0.000692667	0.0064113	4.13405	no-sig	no-sig
1639694_s_at	Arc1	Activity-regulated cytoskeleton associated protein 1	NO	NO	NO	NO	1.89831	12.238	7.60444	9.9647e-07	3.2419e-05	113928	up	UP	1.30085	12.238	4.25481	0.000592376	0.00567556	4.19836	no-sig	no-sig
1629597_a_at	Asph	Aspartyl beta-hydroxylase	YES	NO	NO	NO	2.44038	8.90425	18.6209	2.38855e-12	4.86009e-10	283618	up	UP	2.23777	8.90425	13.9416	1.97737e-10	2.11949e-08	217151	up	UP
1637792_at	Atf3	Activating transcription factor 3	NO	NO	NO	NO	2.3871	9.30244	7.38791	1.44007e-06	4.51386e-05	139445	up	UP	2.47059	9.30244	6.24318	1.12068e-05	0.000262768	122307	up	UP
1631626_at	aub	aubergine	YES	YES	NO	NO	3.74079	7.14894	23.338	7.03106e-14	2.55781e-11	492026	up	UP	4.42502	7.14894	22.5408	1.21381e-13	6.33558e-11	571529	up	UP
1629714_at	bgcn	benign gonial cell neoplasm	YES	YES	NO	NO	2.47988	8.63685	13.1666	4.64411e-10	3.76707e-08	231450	up	UP	2.45301	8.63685	10.634	1.04505e-08	6.60304e-07	195772	up	UP
1623613_at	brv3	brivido-3	YES	NO	NO	NO	1.06093	7.54729	8.12349	4.22581e-07	1.52804e-05	6.76248	no-sig	no-sig	1.85986	7.54729	11.6276	2.88837e-09	2.20839e-07	158820	up	UP
1628675_at	Cadps	Calcium-dependent secretion activator	NO	NO	NO	NO	1.44258	10.9601	8.90195	1.24328e-07	5.29278e-06	9.96164	no-sig	no-sig	1.97477	10.9601	9.94986	2.67577e-08	1.46679e-06	149541	up	UP
1636914_at	Cdk5alpha	Cdk5 activator-like protein	NO	NO	NO	NO	1.32071	5.9658	9.04384	1.00256e-07	4.34502e-06	9.2435	no-sig	no-sig	1.96098	5.9658	10.9641	6.74849e-09	4.57715e-07	160228	up	UP
1641339_at	CG10137	CG10137 gene product from transcript CG10137-RA	NO	NO	NO	NO	1.73354	7.53306	14.2335	1.44876e-10	1.44937e-08	170564	up	UP	2.23651	7.53306	14.9934	6.6089e-11	9.11952e-09	227674	up	UP
1640857_at	CG10208	CG10208 gene product from transcript CG10208-RA	NO	NO	NO	NO	1.45745	8.61449	5.98641	1.8198e-05	0.000439571	6.90828	no-sig	no-sig	1.61716	8.61449	5.4235	5.4317e-05	0.000956123	68972.9	up	UP
1637404_at	CG10262	CG10262 gene product from transcript CG10262-RA	NO	NO	NO	NO	1.58792	8.42013	9.20758	7.84345e-08	3.48743e-06	112830	up	UP	1.77013	8.42013	8.38064	2.79794e-07	1.10153e-05	116000	up	UP
1635313_at	CG10405	CG10405 gene product from transcript CG10405-RB	YES	NO	NO	NO	2.14181	7.46948	12.2336	1.37523e-09	9.59862e-08	189799	up	UP	2.11154	7.46948	9.8475	3.09261e-08	1.67238e-06	158570	up	UP
1623133_a_at	CG10508	CG10508 gene product from transcript CG10508-RK	NO	NO	NO	NO	1.57362	7.03604	7.99524	5.2067e-07	1.8493e-05	98877.7	up	UP	2.29117	7.03604	9.50478	5.06257e-08	2.50776e-06	167155	up	UP
1625922_a_at	CG10508	CG10508 gene product from transcript CG10508-RK	NO	NO	NO	NO	1.61534	7.62866	9.10218	9.18279e-08	4.00871e-06	113672	up	UP	1.95122	7.62866	8.97725	1.10878e-07	4.91178e-06	135711	up	UP
1626086_at	CG10621	CG10621 gene product from transcript CG10621-RA	NO	NO	NO	NO	3.93988	8.86221	8.95	1.1556e-07	4.97238e-06	273317	up	UP	4.03348	8.86221	7.48126	1.22775e-06	4.08287e-05	238414	up	UP
1631814_a_at	CG10738	CG10738 gene product from transcript CG10738-RD	NO	NO	NO	NO	1.17222	6.49082	13.3127	3.941e-10	3.30851e-08	11.024	no-sig	no-sig	1.84229	6.49082	17.0833	9.02692e-12	1.83675e-09	203471	up	UP
1628582_at	CG10738	CG10738 gene product from transcript CG10738-RD	NO	NO	NO	NO	1.52333	7.92562	8.94561	1.16333e-07	4.98776e-06	105632	up	UP	1.8777	7.92562	9.00323	1.06599e-07	4.7751e-06	130918	up	UP
1631756_at	CG10859	CG10859 gene product from transcript CG10859-RA	YES	NO	NO	NO	5.21682	7.04481	25.3131	1.95445e-14	9.0243e-12	715173	up	UP	5.37467	7.04481	21.2935	2.9615e-13	1.22596e-10	673365	up	UP
1640451_at	CG10863	CG10863 gene product from transcript CG10863-RA	NO	NO	NO	NO	2.54614	10.9568	16.0598	2.32509e-11	3.35481e-09	270745	up	UP	2.55467	10.9568	13.1567	4.69613e-10	4.43913e-08	238306	up	UP
1626909_at	CG10931	CG10931 gene product from transcript CG10931-RA	NO	NO	NO	NO	1.79042	6.86208	13.2539	4.20958e-10	3.46137e-08	167865	up	UP	1.60499	6.86208	9.701	3.81198e-08	1.97254e-06	119072	up	UP
1629469_s_at	CG10960	CG10960 gene product from transcript CG10960-RC	NO	NO	NO	NO	-0.322858	9.51589	-1.39052	0.183219	0.416897	-0.237956	no-sig	no-sig	-1.74208	9.51589	-6.12614	1.39627e-05	0.000312145	-84578.4	down	DOWN
1630749_at	CG11052	CG11052 gene product from transcript CG11052-RB	NO	NO	NO	NO	4.42267	8.12938	28.9801	2.29415e-15	1.70327e-12	647451	up	UP	4.54716	8.12938	24.3282	3.65526e-14	2.43786e-11	611005	up	UP
1626167_at	CG11125	CG11125 gene product from transcript CG11125-RC	YES	NO	NO	NO	1.38571	9.30452	8.64534	1.84587e-07	7.43615e-06	9.33111	no-sig	no-sig	1.79566	9.30452	9.1472	8.58344e-08	3.93299e-06	126888	up	UP
1634140_a_at	CG11155	CG11155 gene product from transcript CG11155-RD	NO	NO	NO	NO	1.33011	6.4508	5.31811	6.69596e-05	0.00130495	5.55214	no-sig	no-sig	1.80901	6.4508	5.90561	2.12361e-05	0.000446478	84533.8	up	UP
1625713_at	CG11263	CG11263 gene product from transcript CG11263-RA	NO	NO	NO	NO	3.7011	6.87611	20.7121	4.56433e-13	1.16585e-10	456739	up	UP	3.49918	6.87611	15.9887	2.48811e-11	4.39262e-09	371057	up	UP
1629922_at	CG11409	CG11409 gene product from transcript CG11409-RC	NO	NO	NO	NO	1.75115	8.0253	8.66244	1.79745e-07	7.28999e-06	118121	up	UP	1.49161	8.0253	6.02459	1.69227e-05	0.00036671	7.11727	no-sig	no-sig
1641337_at	CG11617	CG11617 gene product from transcript CG11617-RA	YES	NO	NO	NO	1.92061	8.3968	12.854	6.63252e-10	5.07156e-08	176279	up	UP	2.56895	8.3968	14.0382	1.7829e-10	1.94579e-08	250444	up	UP
1637086_at	CG11843	CG11843 gene product from transcript CG11843-RB	NO	NO	NO	NO	2.7762	7.64484	14.4552	1.14798e-10	1.20891e-08	275956	up	UP	2.41048	7.64484	10.2478	1.76643e-08	1.02445e-06	186882	up	UP
1637900_at	CG11852	CG11852 gene product from transcript CG11852-RA	NO	NO	NO	NO	2.69495	6.56602	7.4911	1.20736e-06	3.86515e-05	159491	up	UP	3.29556	6.56602	7.4796	1.23122e-06	4.0831e-05	194756	up	UP
1637632_at	CG12194	CG12194 gene product from transcript CG12194-RA	NO	NO	NO	NO	4.39316	8.34208	14.4715	1.12861e-10	1.19903e-08	437007	up	UP	5.41301	8.34208	14.559	1.03062e-10	1.26251e-08	540592	up	UP
1633117_at	CG12395	CG12395 gene product from transcript CG12395-RA	NO	NO	NO	NO	1.22472	8.59195	4.84573	0.000173867	0.00290092	4.60468	no-sig	no-sig	1.82104	8.59195	5.88299	2.21775e-05	0.000461424	84753	up	UP
1640354_at	CG12640	CG12640 gene product from transcript CG12640-RA	NO	NO	NO	NO	-1.32399	7.1475	-10.1676	1.97362e-08	1.01254e-06	-10.201	no-sig	no-sig	-1.50648	7.1475	-9.44609	5.51545e-08	2.66988e-06	-109347	down	DOWN
1622940_at	CG12698	CG12698 gene product from transcript CG12698-RA	YES	NO	NO	NO	3.95114	8.16181	17.5374	6.02891e-12	1.04007e-09	443308	up	UP	3.80957	8.16181	13.8062	2.28871e-10	2.38922e-08	367258	up	UP
1635514_at	CG1273	CG1273 gene product from transcript CG1273-RB	NO	NO	NO	NO	-0.876903	8.35338	-3.00562	0.00830644	0.0536123	-1.82447	no-sig	no-sig	-2.12454	8.35338	-5.94568	1.96685e-05	0.000419397	-99985.8	down	DOWN
1627923_at	CG12950	CG12950 gene product from transcript CG12950-RB	NO	NO	NO	NO	1.76508	8.0534	13.3668	3.7102e-10	3.1815e-08	166458	up	UP	2.20489	8.0534	13.6334	2.7633e-10	2.83533e-08	210756	up	UP
1635019_at	CG12971	CG12971 gene product from transcript CG12971-RC	YES	NO	NO	NO	2.45727	8.69882	23.607	5.87141e-14	2.34954e-11	325128	up	UP	2.39248	8.69882	18.7668	2.1166e-12	6.04995e-10	279307	up	UP
1634127_a_at	CG13029	CG13029 gene product from transcript CG13029-RC	NO	NO	NO	NO	1.72031	7.00135	8.13703	4.13417e-07	1.50396e-05	109818	up	UP	1.74908	7.00135	6.75501	4.37998e-06	0.000120748	93725.2	up	UP
1630684_at	CG13032	CG13032 gene product from transcript CG13032-RA	NO	NO	NO	NO	1.68038	6.5043	11.5505	3.18139e-09	2.06446e-07	142788	up	UP	1.85095	6.5043	10.3882	1.45715e-08	8.74654e-07	145049	up	UP
1638666_at	CG13358	CG13358 gene product from transcript CG13358-RD	NO	NO	NO	NO	1.25118	7.95886	11.1614	5.2219e-09	3.19842e-07	10.3625	no-sig	no-sig	1.52592	7.95886	11.1144	5.54938e-09	3.94203e-07	125976	up	UP
1624518_at	CG13369	CG13369 gene product from transcript CG13369-RA	NO	NO	NO	NO	1.0153	10.4819	11.4317	3.69588e-09	2.37267e-07	8.56127	no-sig	no-sig	1.66848	10.4819	15.3388	4.67915e-11	6.93496e-09	172351	up	UP
1629829_at	CG13454	CG13454 gene product from transcript CG13454-RA	NO	NO	NO	NO	1.18401	6.26373	7.29779	1.68165e-06	5.17646e-05	6.83678	no-sig	no-sig	1.57061	6.26373	7.90424	6.04565e-07	2.19269e-05	97669.4	up	UP
1624144_at	CG13566	CG13566 gene product from transcript CG13566-RB	NO	NO	NO	NO	1.65513	6.90745	10.0802	2.22875e-08	1.13856e-06	126650	up	UP	2.04142	6.90745	10.1514	2.01863e-08	1.1431e-06	157086	up	UP
1630908_at	CG13617	CG13617 gene product from transcript CG13617-RA	NO	NO	NO	NO	2.45122	6.73123	15.9851	2.49658e-11	3.48505e-09	259894	up	UP	2.60899	6.73123	13.8919	2.08617e-10	2.21633e-08	252567	up	UP
1623065_at	CG13692	CG13692 gene product from transcript CG13692-RA	YES	NO	NO	NO	1.7295	7.82946	9.58127	4.53022e-08	2.14961e-06	127013	up	UP	1.80368	7.82946	8.15859	3.99258e-07	1.51202e-05	115413	up	UP
1633051_at	CG13741	CG13741 gene product from transcript CG13741-RA	YES	NO	NO	NO	2.61785	7.90985	17.1814	8.266e-12	1.32311e-09	290129	up	UP	3.01511	7.90985	16.1574	2.11965e-11	3.91483e-09	321825	up	UP
1631076_at	CG13771	CG13771 gene product from transcript CG13771-RA	YES	NO	NO	NO	1.534	6.79281	10.7049	9.50565e-09	5.33249e-07	123057	up	UP	1.69895	6.79281	9.68035	3.92674e-08	2.01902e-06	125823	up	UP
1626451_at	CG13847	CG13847 gene product from transcript CG13847-RC	NO	NO	NO	NO	1.70253	6.04342	9.6513	4.09442e-08	1.96614e-06	125780	up	UP	0.671078	6.04342	3.10612	0.00672661	0.0333277	1.45772	no-sig	no-sig
1635049_at	CG13877	CG13877 gene product from transcript CG13877-RB	NO	NO	NO	NO	1.76043	8.59903	8.32322	3.06559e-07	1.17579e-05	114665	up	UP	2.51435	8.59903	9.70629	3.78316e-08	1.9661e-06	186619	up	UP
1635831_at	CG14036	CG14036 gene product from transcript CG14036-RA	YES	NO	NO	NO	2.12387	7.91228	15.0521	6.22943e-11	7.24814e-09	216752	up	UP	2.72562	7.91228	15.7721	3.06321e-11	5.17941e-09	286567	up	UP
1634153_at	CG14052	CG14052 gene product from transcript CG14052-RB	NO	NO	NO	NO	1.17031	8.10602	13.1248	4.86896e-10	3.89679e-08	10.8986	no-sig	no-sig	1.65504	8.10602	15.1549	5.61871e-11	8.08204e-09	169648	up	UP
1629000_at	CG14117	CG14117 gene product from transcript CG14117-RE	YES	NO	NO	NO	1.47019	9.06017	12.4681	1.04033e-09	7.56917e-08	13.2065	no-sig	no-sig	1.6458	9.06017	11.3961	3.86635e-09	2.83022e-07	138456	up	UP
1628852_at	CG14262	CG14262 gene product from transcript CG14262-RA	NO	NO	NO	NO	1.09697	7.78791	8.95308	1.1502e-07	4.96696e-06	7.6121	no-sig	no-sig	1.54124	7.78791	10.2708	1.71142e-08	9.97359e-07	119703	up	UP
1639733_s_at	CG14275	CG14275 gene product from transcript CG14275-RA	NO	NO	NO	NO	1.37447	9.25477	5.98708	1.81745e-05	0.000439571	6.51571	no-sig	no-sig	1.85408	9.25477	6.59424	5.86076e-06	0.000153965	97006.5	up	UP
1639842_at	CG14314	CG14314 gene product from transcript CG14314-RA	NO	NO	NO	NO	1.50904	9.63543	12.5577	9.36148e-10	6.93732e-08	136246	up	UP	1.44238	9.63543	9.80033	3.30719e-08	1.75676e-06	10.7898	no-sig	no-sig
1634302_s_at	CG14516	CG14516 gene product from transcript CG14516-RB	NO	NO	NO	NO	2.14381	8.11978	17.4163	6.70787e-12	1.11844e-09	239537	up	UP	2.61129	8.11978	17.3213	7.29713e-12	1.58278e-09	290815	up	UP
1629116_at	CG14545	CG14545 gene product from transcript CG14545-RA	NO	NO	NO	NO	4.40112	8.29582	30.4102	1.06709e-15	9.85414e-13	658927	up	UP	4.85244	8.29582	27.376	5.66041e-15	7.28293e-12	691334	up	UP
1639704_at	CG14695	CG14695 gene product from transcript CG14695-RA	NO	NO	NO	NO	2.08201	7.12826	15.8687	2.79108e-11	3.76482e-09	219740	up	UP	2.39944	7.12826	14.9321	7.03149e-11	9.37997e-09	243614	up	UP
1635764_at	CG14696	CG14696 gene product from transcript CG14696-RA	NO	NO	NO	NO	1.87655	10.4698	14	1.85723e-10	1.72838e-08	182609	up	UP	1.74132	10.4698	10.6072	1.08324e-08	6.80856e-07	138701	up	UP
1633097_at	CG14770	CG14770 gene product from transcript CG14770-RA	NO	NO	NO	NO	1.80028	8.12791	12.3495	1.19732e-09	8.50525e-08	160617	up	UP	0.958168	8.12791	5.36668	6.07933e-05	0.00103816	4.03978	no-sig	no-sig
1626242_at	CG14795	CG14795 gene product from transcript CG14795-RB	NO	NO	NO	NO	1.69519	8.2409	11.095	5.69033e-09	3.43278e-07	139766	up	UP	1.94734	8.2409	10.4065	1.42117e-08	8.57344e-07	152815	up	UP
1641204_at	CG14864	CG14864 gene product from transcript CG14864-RB	YES	NO	NO	NO	1.54207	7.6209	10.9481	6.89144e-09	3.9967e-07	125859	up	UP	1.6371	7.6209	9.49001	5.17276e-08	2.52435e-06	119284	up	UP
1635043_at	CG14964	CG14964 gene product from transcript CG14964-RB	NO	NO	NO	NO	2.71634	8.59248	19.1274	1.57561e-12	3.31846e-10	320598	up	UP	2.63477	8.59248	15.1485	5.65507e-11	8.08204e-09	269999	up	UP
1635797_at	CG14982	CG14982 gene product from transcript CG14982-RC	NO	NO	NO	NO	3.26072	8.30443	17.9169	4.33404e-12	8.1297e-10	370519	up	UP	3.33348	8.30443	14.9555	6.86681e-11	9.36773e-09	338790	up	UP
1629802_at	CG15484	CG15484 gene product from transcript CG15484-RA	NO	NO	NO	NO	3.42791	8.33985	19.9703	8.05961e-13	1.86068e-10	414561	up	UP	3.69341	8.33985	17.5686	5.86616e-12	1.35429e-09	414831	up	UP
1641335_at	CG1571	CG1571 gene product from transcript CG1571-RA	NO	NO	NO	NO	1.72368	7.17154	8.86225	1.32101e-07	5.56445e-06	118573	up	UP	3.38376	7.17154	14.205	1.49295e-10	1.67503e-08	332487	up	UP
1640950_at	CG15739	CG15739 gene product from transcript CG15739-RA	NO	NO	NO	NO	2.46325	8.4204	12.9304	6.07498e-10	4.73572e-08	227025	up	UP	1.83398	8.4204	7.86053	6.49778e-07	2.33551e-05	113472	up	UP
1640884_at	CG15784	CG15784 gene product from transcript CG15784-RB	NO	NO	NO	NO	1.76911	9.51863	5.63134	3.60986e-05	0.000787935	78592.9	up	UP	1.0036	9.51863	2.60838	0.0188993	0.0688864	1.72976	no-sig	no-sig
1630847_at	CG15930	CG15930 gene product from transcript CG15930-RB	YES	YES	NO	NO	4.9415	8.92255	38.9198	2.08108e-17	1.19802e-13	824327	up	UP	6.19746	8.92255	39.8548	1.42316e-17	1.70851e-13	1.04407e+06	up	UP
1625476_a_at	CG1674	CG1674 gene product from transcript CG1674-RB	NO	NO	NO	NO	1.9063	9.03896	11.1128	5.56052e-09	3.38853e-07	157363	up	UP	2.02268	9.03896	9.62751	4.23729e-08	2.14636e-06	149130	up	UP
1630977_at	CG16771	CG16771 gene product from transcript CG16771-RE	NO	NO	NO	NO	2.60974	8.65976	26.5155	9.38543e-15	5.12146e-12	366082	up	UP	2.24792	8.65976	18.6483	2.33481e-12	6.51847e-10	261473	up	UP
1631077_at	CG16957	CG16957 gene product from transcript CG16957-RA	NO	NO	NO	NO	3.09408	6.63235	21.522	2.50591e-13	7.33744e-11	389886	up	UP	3.42442	6.63235	19.4488	1.2164e-12	4.00343e-10	408017	up	UP
1627235_at	CG17207	CG17207 gene product from transcript CG17207-RA	YES	NO	NO	NO	3.08684	7.18561	20.226	6.61054e-13	1.58719e-10	375970	up	UP	3.58685	7.18561	19.1895	1.49835e-12	4.61222e-10	424123	up	UP
1634933_s_at	CG17207	CG17207 gene product from transcript CG17207-RA	YES	NO	NO	NO	3.10698	8.4449	19.5778	1.09757e-12	2.44006e-10	371582	up	UP	3.43741	8.4449	17.6853	5.29737e-12	1.24696e-09	387601	up	UP
1640103_s_at	CG17224	CG17224 gene product from transcript CG17224-RC	NO	NO	NO	NO	3.7674	9.71846	7.28961	1.70559e-06	5.23282e-05	217308	up	UP	3.61467	9.71846	5.71066	3.09322e-05	0.000614803	163007	up	UP
1640306_at	CG17477	CG17477 gene product from transcript CG17477-RA	NO	NO	NO	NO	1.34579	5.84585	14.2469	1.4284e-10	1.441e-08	13.2495	no-sig	no-sig	1.70023	5.84585	14.6962	8.94539e-11	1.13042e-08	170846	up	UP
1632023_s_at	CG1909	CG1909 gene product from transcript CG1909-RA	NO	NO	NO	NO	4.56133	7.62956	18.1877	3.43784e-12	6.68603e-10	522898	up	UP	4.91658	7.62956	16.0068	2.4455e-11	4.38183e-09	521729	up	UP
1626094_at	CG1941	CG1941 gene product from transcript CG1941-RC	NO	NO	NO	NO	2.17682	7.43259	11.4013	3.84105e-09	2.44014e-07	183191	up	UP	2.50873	7.43259	10.7285	9.21102e-09	5.94507e-07	201594	up	UP
1641125_at	CG1942	CG1942 gene product from transcript CG1942-RA	NO	NO	NO	NO	1.42698	6.75097	8.29127	3.22604e-07	1.22172e-05	9.26297	no-sig	no-sig	1.76391	6.75097	8.36828	2.85339e-07	1.11944e-05	115442	up	UP
1636543_a_at	CG1969	CG1969 gene product from transcript CG1969-RG	NO	NO	NO	NO	-1.17687	9.37729	-7.46716	1.25759e-06	3.973e-05	-6.94406	no-sig	no-sig	-1.65868	9.37729	-8.593	2.00276e-07	8.23983e-06	-111105	down	DOWN
1626079_a_at	CG2201	CG2201 gene product from transcript CG2201-RF	NO	NO	NO	NO	1.71275	8.90947	9.25864	7.27009e-08	3.28206e-06	122264	up	UP	1.28438	8.90947	5.66891	3.35486e-05	0.000657017	5.74673	no-sig	no-sig
1627593_at	CG2678	CG2678 gene product from transcript CG2678-RB	YES	NO	NO	NO	2.31498	6.31166	15.2314	5.20581e-11	6.30593e-09	238061	up	UP	2.37536	6.31166	12.7607	7.38741e-10	6.56932e-08	216906	up	UP
1640846_at	CG2887	CG2887 gene product from transcript CG2887-RA	NO	NO	NO	NO	0.241293	8.08911	1.55632	0.13899	0.351205	0.206792	no-sig	no-sig	2.71232	8.08911	14.284	1.37349e-10	1.58546e-08	267494	up	UP
1624796_at	CG2930	CG2930 gene product from transcript CG2930-RF	NO	NO	NO	NO	1.73875	7.17515	13.4258	3.47451e-10	3.00083e-08	164470	up	UP	2.5952	7.17515	16.3616	1.74941e-11	3.38737e-09	279169	up	UP
1625123_at	CG2962	CG2962 gene product from transcript CG2962-RA	NO	NO	NO	NO	-0.094043	6.30106	-0.711885	0.486683	0.717362	-0.0294123	no-sig	no-sig	2.50436	6.30106	15.4787	4.07628e-11	6.27382e-09	260196	up	UP
1636927_at	CG30379	CG30379 gene product from transcript CG30379-RB	NO	NO	NO	NO	1.63474	7.07445	7.10596	2.34793e-06	6.90857e-05	92024.5	up	UP	2.76958	7.07445	9.82976	3.17154e-08	1.69975e-06	207683	up	UP
1627272_at	CG30380	CG30380 gene product from transcript CG30380-RA	YES	NO	NO	NO	5.16066	9.47273	27.7709	4.51114e-15	2.85033e-12	740334	up	UP	5.17294	9.47273	22.7288	1.06544e-13	5.81389e-11	671058	up	UP
1634608_at	CG30383	CG30383 gene product from transcript CG30383-RA	NO	NO	NO	NO	2.6189	8.23488	9.59575	4.43629e-08	2.1134e-06	192567	up	UP	2.2817	8.23488	6.8261	3.85505e-06	0.000109668	123530	up	UP
1628503_at	CG30424	CG30424 gene product from transcript CG30424-RB	NO	NO	NO	NO	1.23191	6.64365	5.81066	2.54888e-05	0.000584027	5.65896	no-sig	no-sig	1.64997	6.64365	6.35444	9.10886e-06	0.000223623	83167.4	up	UP
1626009_s_at	CG30427	CG30427 gene product from transcript CG30427-RC	NO	NO	NO	NO	1.61583	6.28011	11.099	5.66069e-09	3.43215e-07	133260	up	UP	1.77702	6.28011	9.96632	2.61445e-08	1.45308e-06	134744	up	UP
1626793_at	CG30427	CG30427 gene product from transcript CG30427-RC	NO	NO	NO	NO	2.18629	7.59131	8.6874	1.72917e-07	7.08488e-06	147840	up	UP	2.67268	7.59131	8.67127	1.77298e-07	7.46828e-06	180440	up	UP
1635524_at	CG30427	CG30427 gene product from transcript CG30427-RC	NO	NO	NO	NO	2.99464	5.81315	10.2634	1.72904e-08	8.98575e-07	232450	up	UP	3.65445	5.81315	10.2264	1.81952e-08	1.05016e-06	282856	up	UP
1638583_at	CG31103	CG31103 gene product from transcript CG31103-RB	NO	NO	NO	NO	1.76641	8.01705	6.22657	1.15608e-05	0.000290625	87208	up	UP	2.33821	8.01705	6.72968	4.5845e-06	0.000125084	124830	up	UP
1634447_at	CG31140	CG31140 gene product from transcript CG31140-RB	NO	NO	NO	NO	1.95303	8.38521	18.1825	3.45301e-12	6.68603e-10	223852	up	UP	2.29338	8.38521	17.4331	6.60904e-12	1.49701e-09	256396	up	UP
1630314_at	CG31141	CG31141 gene product from transcript CG31141-RA	NO	NO	NO	NO	2.97434	6.01351	27.6278	4.89601e-15	2.93883e-12	425633	up	UP	3.07077	6.01351	23.2893	7.26567e-14	4.15354e-11	403459	up	UP
1640666_at	CG31205	CG31205 gene product from transcript CG31205-RC	YES	NO	NO	NO	2.47881	7.71399	14.0736	1.71663e-10	1.62268e-08	242064	up	UP	2.52572	7.71399	11.7085	2.61113e-09	2.02236e-07	216787	up	UP
1640854_at	CG31248	CG31248 gene product from transcript CG31248-RA	NO	NO	NO	NO	3.71341	8.89015	11.9591	1.91748e-09	1.27885e-07	323708	up	UP	4.22321	8.89015	11.1051	5.61659e-09	3.9663e-07	348437	up	UP
1636711_at	CG31265	CG31265 gene product from transcript CG31265-RA	NO	NO	NO	NO	1.90299	5.84568	14.1291	1.61822e-10	1.56668e-08	186321	up	UP	1.76301	5.84568	10.6877	9.72534e-09	6.24346e-07	141254	up	UP
1638417_at	CG31373	CG31373 gene product from transcript CG31373-RA	YES	NO	NO	NO	2.03827	7.09417	9.15765	8.45033e-08	3.71598e-06	144169	up	UP	2.59048	7.09417	9.50295	5.07611e-08	2.50776e-06	188962	up	UP
1624109_s_at	CG31522	CG31522 gene product from transcript CG31522-RF	NO	NO	NO	NO	-1.84771	9.21741	-14.6337	9.54016e-11	1.02377e-08	-185148	down	DOWN	-2.12004	9.21741	-13.7095	2.54268e-10	2.63145e-08	-203412	down	DOWN
1633849_at	CG31559	CG31559 gene product from transcript CG31559-RA	NO	NO	YES	YES	-0.657683	7.18535	-2.94701	0.00938954	0.0583142	-1.33336	no-sig	no-sig	-1.84222	7.18535	-6.74004	4.49971e-06	0.00012305	-98500.3	down	DOWN
1638368_at	CG31674	CG31674 gene product from transcript CG31674-RA	NO	NO	NO	NO	1.62794	6.38614	6.9853	2.90377e-06	8.31976e-05	90139.8	up	UP	2.48183	6.38614	8.69506	1.70875e-07	7.22307e-06	167954	up	UP
1640272_at	CG31688	CG31688 gene product from transcript CG31688-RD	NO	NO	NO	NO	1.29153	7.07085	3.44725	0.00327087	0.0274401	3.2099	no-sig	no-sig	2.48675	7.07085	5.41942	5.47571e-05	0.000959648	105974	up	UP
1634584_at	CG31875	CG31875 gene product from transcript CG31875-RB	NO	NO	NO	NO	1.53226	7.93392	8.61481	1.93573e-07	7.66947e-06	102863	up	UP	1.28296	7.93392	5.88951	2.19017e-05	0.000457828	5.97796	no-sig	no-sig
1623743_at	CG3191	CG3191 gene product from transcript CG3191-RA	YES	NO	NO	NO	2.32302	7.83247	11.7551	2.46458e-09	1.62568e-07	199971	up	UP	2.74883	7.83247	11.3573	4.06205e-09	2.95545e-07	230661	up	UP
1633946_at	CG31955	CG31955 gene product from transcript CG31955-RC	NO	NO	NO	NO	1.96976	7.51146	10.9966	6.46768e-09	3.78754e-07	161308	up	UP	2.19088	7.51146	9.98664	2.5408e-08	1.41871e-06	166398	up	UP
1639359_at	CG31974	CG31974 gene product from transcript CG31974-RB	NO	NO	NO	NO	1.51337	6.32587	12.6496	8.40612e-10	6.27439e-08	137344	up	UP	1.508	6.32587	10.2917	1.66291e-08	9.83412e-07	117309	up	UP
1625972_at	CG31999	CG31999 gene product from transcript CG31999-RC	NO	NO	NO	NO	1.59207	11.0915	9.84489	3.10408e-08	1.54624e-06	119534	up	UP	1.33858	11.0915	6.75846	4.35282e-06	0.000120405	7.17646	no-sig	no-sig
1640961_at	CG32313	CG32313 gene product from transcript CG32313-RA	YES	YES	NO	NO	4.57066	7.52982	34.4774	1.44413e-16	2.88947e-13	724010	up	UP	4.3937	7.52982	27.0608	6.80014e-15	7.42142e-12	622477	up	UP
1630191_at	CG32436	CG32436 gene product from transcript CG32436-RA	YES	NO	NO	NO	2.88332	7.77668	15.0745	6.09058e-11	7.23935e-09	294541	up	UP	3.49797	7.77668	14.9321	7.03205e-11	9.37997e-09	355146	up	UP
1626596_at	CG32437	CG32437 gene product from transcript CG32437-RA	YES	NO	NO	NO	3.728	7.42209	25.7188	1.52042e-14	7.60525e-12	515137	up	UP	3.83969	7.42209	21.6284	2.31977e-13	1.03144e-10	485127	up	UP
1627504_at	CG32440	CG32440 gene product from transcript CG32440-RA	YES	NO	NO	NO	2.83735	8.03318	12.0389	1.73973e-09	1.18536e-07	248538	up	UP	3.42546	8.03318	11.8672	2.14608e-09	1.6839e-07	296931	up	UP
1628500_at	CG32483	CG32483 gene product from transcript CG32483-RA	YES	NO	NO	NO	3.14758	7.01938	31.5508	5.93942e-16	7.98819e-13	479259	up	UP	3.41646	7.01938	27.9618	4.04689e-15	6.82383e-12	491728	up	UP
1639482_a_at	CG32549	CG32549 gene product from transcript CG32549-RD	NO	NO	NO	NO	1.97735	9.04705	8.36811	2.85417e-07	1.10175e-05	129408	up	UP	1.21135	9.04705	4.18568	0.000684975	0.00635972	3.8331	no-sig	no-sig
1629410_at	CG32572	CG32572 gene product from transcript CG32572-RA	NO	NO	NO	NO	1.18076	6.10072	7.13717	2.22311e-06	6.58974e-05	6.67487	no-sig	no-sig	2.50349	6.10072	12.3556	1.18864e-09	1.01926e-07	223435	up	UP
1623296_at	CG32625	CG32625 gene product from transcript CG32625-RA	YES	NO	NO	NO	1.53382	7.26007	7.77098	7.53845e-07	2.54211e-05	93911.5	up	UP	3.76205	7.26007	15.5625	3.75479e-11	5.93108e-09	392210	up	UP
1635221_at	CG32811	CG32811 gene product from transcript CG32811-RB	NO	NO	NO	NO	1.57575	8.36497	8.82561	1.39726e-07	5.86506e-06	108013	up	UP	1.35516	8.36497	6.19732	1.22124e-05	0.000281943	6.65819	no-sig	no-sig
1629947_at	CG32812	CG32812 gene product from transcript CG32812-RA	NO	NO	NO	NO	2.63186	7.29531	25.0143	2.35742e-14	1.04818e-11	358658	up	UP	2.45381	7.29531	19.0424	1.68836e-12	5.06719e-10	288876	up	UP
1637625_s_at	CG32813	CG32813 gene product from transcript CG32813-RD	NO	NO	NO	NO	1.46666	8.50681	8.33608	3.00339e-07	1.15563e-05	9.56612	no-sig	no-sig	1.78623	8.50681	8.28942	3.2356e-07	1.241e-05	115927	up	UP
1640879_at	CG33017	CG33017 gene product from transcript CG33017-RD	NO	NO	NO	NO	2.25229	5.66313	15.0442	6.27911e-11	7.24814e-09	229781	up	UP	2.61039	5.66313	14.2365	1.44411e-10	1.64066e-08	256872	up	UP
1637063_at	CG33099	CG33099 gene product from transcript CG33099-RA	NO	NO	NO	NO	2.43202	9.27844	9.15906	8.43258e-08	3.71598e-06	172042	up	UP	1.84912	9.27844	5.68595	3.24541e-05	0.000638707	83002	up	UP
1629181_at	CG33494	CG33494 gene product from transcript CG33494-RB	NO	NO	NO	NO	4.21451	7.95882	8.45961	2.4692e-07	9.62426e-06	278472	up	UP	3.75443	7.95882	6.15321	1.32683e-05	0.000299973	183110	up	UP
1636112_s_at	CG33521	CG33521 gene product from transcript CG33521-RC	NO	NO	NO	NO	4.24876	6.58028	24.6015	3.06507e-14	1.31415e-11	574159	up	UP	4.14194	6.58028	19.582	1.09392e-12	3.75215e-10	495419	up	UP
1632518_at	CG34276	CG34276 gene product from transcript CG34276-RB	NO	NO	NO	NO	-0.241662	8.43363	-0.979114	0.34195	0.594496	-0.112623	no-sig	no-sig	-1.71088	8.43363	-5.65977	3.41513e-05	0.000665563	-76417.9	down	DOWN
1628386_at	CG34355	CG34355 gene product from transcript CG34355-RF	NO	NO	NO	NO	2.01234	8.34118	13.3202	3.90815e-10	3.30404e-08	189322	up	UP	2.03243	8.34118	10.9845	6.57125e-09	4.50788e-07	166301	up	UP
1636063_at	CG34355	CG34355 gene product from transcript CG34355-RF	NO	NO	NO	NO	2.12813	10.7216	9.57242	4.58872e-08	2.1688e-06	156169	up	UP	2.19772	10.7216	8.07143	4.59831e-07	1.71437e-05	139278	up	UP
1633994_at	CG34402	CG34402 gene product from transcript CG34402-RC	NO	NO	NO	NO	1.34758	5.87404	12.8855	6.3963e-10	4.94659e-08	12.3898	no-sig	no-sig	1.997	5.87404	15.5912	3.65129e-11	5.8445e-09	208438	up	UP
1624850_at	CG3556	CG3556 gene product from transcript CG3556-RB	NO	NO	NO	NO	2.26656	8.50596	23.0359	8.6289e-14	2.95971e-11	296104	up	UP	1.99392	8.50596	16.5463	1.47324e-11	2.89938e-09	215976	up	UP
1626552_at	CG3568	CG3568 gene product from transcript CG3568-RA	NO	NO	NO	NO	1.61554	10.1656	15.584	3.67675e-11	4.69568e-09	168574	up	UP	1.99649	10.1656	15.7248	3.20665e-11	5.34664e-09	209510	up	UP
1641224_s_at	CG3812	CG3812 gene product from transcript CG3812-RB	NO	NO	NO	NO	1.80901	6.04176	10.3833	1.46689e-08	7.75769e-07	141711	up	UP	3.13023	6.04176	14.6698	9.19198e-11	1.14948e-08	314168	up	UP
1625834_at	CG41520	CG41520 gene product from transcript CG41520-RD	NO	NO	NO	NO	1.28554	9.20672	5.39295	5.77053e-05	0.00117815	5.44911	no-sig	no-sig	2.00227	9.20672	6.85835	3.639e-06	0.000104513	108904	up	UP
1636394_a_at	CG41520	CG41520 gene product from transcript CG41520-RD	NO	NO	NO	NO	1.38783	8.22327	5.4162	5.51073e-05	0.00113699	5.91046	no-sig	no-sig	1.7432	8.22327	5.55471	4.19408e-05	0.000780619	76306.2	up	UP
1640474_at	CG41520	CG41520 gene product from transcript CG41520-RD	NO	NO	NO	NO	1.50957	7.66086	7.28773	1.71114e-06	5.23282e-05	87052.3	up	UP	2.00757	7.66086	7.91344	5.9547e-07	2.16625e-05	124974	up	UP
1635833_at	CG4198	CG4198 gene product from transcript CG4198-RA	NO	NO	NO	NO	1.17946	7.15055	10.2904	1.66585e-08	8.733e-07	9.17426	no-sig	no-sig	1.85783	7.15055	13.2346	4.30159e-10	4.16456e-08	174011	up	UP
1636984_at	CG42255	CG42255 gene product from transcript CG42255-RB	NO	NO	NO	NO	4.90454	6.86025	28.8889	2.41195e-15	1.70327e-12	716927	up	UP	5.36717	6.86025	25.8126	1.43539e-14	1.1614e-11	742979	up	UP
1639078_at	CG42255	CG42255 gene product from transcript CG42255-RB	NO	NO	NO	NO	2.86735	6.02321	17.1437	8.5502e-12	1.33305e-09	317359	up	UP	3.41364	6.02321	16.6646	1.32095e-11	2.643e-09	371374	up	UP
1624718_a_at	CG42299	CG42299 gene product from transcript CG42299-RA	NO	NO	NO	NO	2.26658	7.02099	16.866	1.09875e-11	1.63693e-09	248396	up	UP	2.64912	7.02099	16.0952	2.24825e-11	4.08944e-09	282082	up	UP
1624999_s_at	CG42613	CG42613 gene product from transcript CG42613-RE	NO	NO	NO	NO	1.82042	8.32914	9.55925	4.6772e-08	2.20195e-06	133437	up	UP	2.34419	8.32914	10.0508	2.32237e-08	1.30892e-06	178957	up	UP
1641009_at	CG42613	CG42613 gene product from transcript CG42613-RE	NO	NO	NO	NO	3.61386	9.49684	37.05	4.57444e-17	1.3729e-13	590493	up	UP	3.96811	9.49684	33.2165	2.6166e-16	1.04708e-12	618321	up	UP
1639896_at	CG43085	CG43085 gene product from transcript CG43085-RB	NO	NO	NO	NO	3.6011	6.66711	9.18459	8.117e-08	3.59574e-06	255340	up	UP	4.04297	6.66711	8.41937	2.63133e-07	1.04947e-05	266021	up	UP
1623990_at	CG43689	CG43689 gene product from transcript CG43689-RH	NO	NO	NO	NO	0.450789	6.34766	2.24777	0.0388871	0.154788	0.635701	no-sig	no-sig	2.9512	6.34766	12.0152	1.7905e-09	1.43299e-07	258143	up	UP
1637925_at	CG43689	CG43689 gene product from transcript CG43689-RH	NO	NO	NO	NO	0.165203	7.43381	0.869249	0.397434	0.645628	0.0662026	no-sig	no-sig	1.62046	7.43381	6.96175	3.02745e-06	8.99616e-05	89431.8	up	UP
1640947_at	CG43689	CG43689 gene product from transcript CG43689-RH	NO	NO	NO	NO	0.727524	7.48204	2.14028	0.0479159	0.175804	0.959982	no-sig	no-sig	3.99954	7.48204	9.60698	4.36482e-08	2.17617e-06	294367	up	UP
1637691_at	CG4570	CG4570 gene product from transcript CG4570-RA	NO	NO	NO	NO	1.65965	7.12216	11.3539	4.07965e-09	2.57769e-07	139234	up	UP	2.43658	7.12216	13.6101	2.83457e-10	2.88381e-08	232633	up	UP
1633126_at	CG4596	CG4596 gene product from transcript CG4596-RA	NO	NO	NO	NO	2.40067	5.36223	25.8762	1.38062e-14	7.20624e-12	332731	up	UP	3.52611	5.36223	31.0326	7.731e-16	2.32027e-12	532857	up	UP
1641179_at	CG4631	CG4631 gene product from transcript CG4631-RA	NO	NO	NO	NO	-0.371716	8.2517	-2.42022	0.0276407	0.121861	-0.579301	no-sig	no-sig	-1.82788	8.2517	-9.71729	3.72392e-08	1.94372e-06	-135793	down	DOWN
1626780_s_at	CG4678	CG4678 gene product from transcript CG4678-RD	NO	NO	NO	NO	1.99251	6.05516	6.2994	1.00903e-05	0.00025664	99547.7	up	UP	1.70683	6.05516	4.406	0.000431668	0.00456579	574.324	up	no-sig
1624310_s_at	CG4753	CG4753 gene product from transcript CG4753-RB	YES	NO	NO	NO	2.83181	7.57715	22.3273	1.40926e-13	4.22954e-11	363917	up	UP	3.0083	7.57715	19.3663	1.2994e-12	4.10509e-10	357574	up	UP
1624982_s_at	CG5080	CG5080 gene product from transcript CG5080-RB	NO	NO	NO	NO	3.54911	8.48791	8.62424	1.9075e-07	7.58263e-06	238484	up	UP	2.95782	8.48791	5.8685	2.28033e-05	0.000472804	137302	up	UP
1627884_at	CG5281	CG5281 gene product from transcript CG5281-RA	NO	NO	NO	NO	2.46265	10.6049	23.9882	4.56259e-14	1.88875e-11	328537	up	UP	1.98909	10.6049	15.8199	2.92513e-11	5.0166e-09	209528	up	UP
1631627_at	CG5335	CG5335 gene product from transcript CG5335-RA	NO	NO	NO	NO	1.58118	9.61245	7.33477	1.57776e-06	4.88171e-05	91739.6	up	UP	2.0615	9.61245	7.80806	7.08786e-07	2.51745e-05	126772	up	UP
1626026_at	CG5342	CG5342 gene product from transcript CG5342-RB	NO	NO	NO	NO	1.92408	7.80556	12.4133	1.10999e-09	7.97929e-08	172295	up	UP	2.86745	7.80556	15.1048	5.9081e-11	8.34432e-09	293299	up	UP
1635940_at	CG5367	CG5367 gene product from transcript CG5367-RA	NO	NO	NO	NO	3.23106	7.56948	17.7464	5.02297e-12	9.00011e-10	365078	up	UP	2.9241	7.56948	13.1133	4.93239e-10	4.59018e-08	272145	up	UP
1622990_at	CG5381	CG5381 gene product from transcript CG5381-RC	NO	NO	NO	NO	0.812482	7.64795	3.97781	0.0010619	0.0122343	2.41625	no-sig	no-sig	1.53089	7.64795	6.11967	1.41342e-05	0.000314807	74243.8	up	UP
1627837_at	CG5527	CG5527 gene product from transcript CG5527-RA	YES	NO	NO	NO	1.98748	8.30062	10.1878	1.9193e-08	9.88894e-07	153371	up	UP	2.17549	8.30062	9.10514	9.14208e-08	4.17303e-06	153132	up	UP
1633039_at	CG5646	CG5646 gene product from transcript CG5646-RA	NO	NO	NO	NO	3.04804	7.6142	14.1105	1.65055e-10	1.57261e-08	298170	up	UP	2.85777	7.6142	10.802	8.35468e-09	5.48076e-07	230853	up	UP
1633920_at	CG5715	CG5715 gene product from transcript CG5715-RA	NO	NO	NO	NO	1.97815	7.25152	11.337	4.16833e-09	2.60629e-07	165770	up	UP	2.73933	7.25152	12.8185	6.9096e-10	6.21758e-08	250938	up	UP
1635108_at	CG5964	CG5964 gene product from transcript CG5964-RA	NO	NO	NO	NO	2.64326	7.8075	18.7061	2.22551e-12	4.60641e-10	308008	up	UP	2.68859	7.8075	15.5354	3.85593e-11	6.01174e-09	279986	up	UP
1637953_at	CG6324	CG6324 gene product from transcript CG6324-RB	NO	NO	NO	NO	0.951813	6.71316	7.8689	6.4086e-07	2.21715e-05	5.89481	no-sig	no-sig	1.63674	6.71316	11.0483	6.04609e-09	4.19556e-07	134516	up	UP
1628525_at	CG6405	CG6405 gene product from transcript CG6405-RA	NO	NO	NO	NO	1.23308	7.47161	9.73242	3.64407e-08	1.77877e-06	9.17214	no-sig	no-sig	1.78482	7.47161	11.5022	3.38066e-09	2.53655e-07	151192	up	UP
1624197_a_at	CG6652	CG6652 gene product from transcript CG6652-RA	NO	NO	NO	NO	2.79969	6.37824	21.1961	3.1814e-13	8.30275e-11	349888	up	UP	2.87585	6.37824	17.7774	4.88975e-12	1.19242e-09	325279	up	UP
1635737_at	CG6701	CG6701 gene product from transcript CG6701-RD	NO	NO	NO	NO	1.83113	8.48142	13.0739	5.15767e-10	4.07354e-08	170067	up	UP	1.28514	8.48142	7.4919	1.20571e-06	4.02829e-05	7.60642	no-sig	no-sig
1624946_at	CG6790	CG6790 gene product from transcript CG6790-RA	NO	NO	NO	NO	2.85651	7.30897	10.5346	1.19451e-08	6.43054e-07	226316	up	UP	3.95106	7.30897	11.8974	2.06792e-09	1.63325e-07	343128	up	UP
1630730_at	CG6808	CG6808 gene product from transcript CG6808-RA	NO	NO	NO	NO	1.48375	8.55741	6.39962	8.37769e-06	0.000217223	7.53283	no-sig	no-sig	1.5997	8.55741	5.63359	3.59407e-05	0.000693679	71097.2	up	UP
1637003_at	CG6927	CG6927 gene product from transcript CG6927-RA	NO	NO	NO	NO	3.02452	8.23749	13.8073	2.28605e-10	2.06346e-08	291592	up	UP	3.12273	8.23749	11.6396	2.84513e-09	2.18947e-07	266865	up	UP
1626228_a_at	CG6967	CG6967 gene product from transcript CG6967-RD	NO	NO	NO	NO	2.4482	7.53053	10.5602	1.15406e-08	6.269e-07	194332	up	UP	2.44677	7.53053	8.6173	1.92824e-07	8.00986e-06	164297	up	UP
1632657_at	CG7166	CG7166 gene product from transcript CG7166-RB	NO	NO	NO	NO	3.22804	6.62175	14.2979	1.35364e-10	1.37716e-08	318559	up	UP	3.69515	6.62175	13.3635	3.72375e-10	3.7253e-08	348417	up	UP
1631098_at	CG7194	CG7194 gene product from transcript CG7194-RA	NO	NO	NO	NO	4.45246	9.2003	33.005	2.89712e-16	4.96856e-13	691825	up	UP	4.50336	9.2003	27.2566	6.06658e-15	7.28293e-12	640245	up	UP
1627301_s_at	CG7208	CG7208 gene product from transcript CG7208-RA	YES	NO	NO	NO	3.16367	6.84412	22.5011	1.24787e-13	3.85257e-11	408235	up	UP	3.69219	6.84412	21.4413	2.65772e-13	1.1395e-10	464311	up	UP
1641225_at	CG7432	CG7432 gene product from transcript CG7432-RB	NO	NO	NO	NO	1.44204	8.56561	6.01145	1.73507e-05	0.000421651	6.8651	no-sig	no-sig	1.82576	8.56561	6.21442	1.18269e-05	0.000274627	89957.7	up	UP
1639030_at	CG7720	CG7720 gene product from transcript CG7720-RF	NO	NO	NO	NO	1.03637	6.98307	8.67555	1.76124e-07	7.19174e-06	6.99981	no-sig	no-sig	1.84821	6.98307	12.6325	8.57586e-10	7.57009e-08	167572	up	UP
1634718_at	CG7963	CG7963 gene product from transcript CG7963-RB	NO	NO	NO	NO	0.623707	6.98174	2.86289	0.0111882	0.0662658	1.217	no-sig	no-sig	1.64771	6.98174	6.17532	1.27277e-05	0.000291595	80659.4	up	UP
1636255_s_at	CG7997	CG7997 gene product from transcript CG7997-RB	NO	NO	NO	NO	3.82435	9.46075	9.21646	7.74048e-08	3.45444e-06	271958	up	UP	4.28019	9.46075	8.42217	2.61968e-07	1.04831e-05	281711	up	UP
1633201_at	CG8245	CG8245 gene product from transcript CG8245-RA	NO	NO	NO	NO	3.89283	6.45855	14.737	8.57889e-11	9.38825e-09	391875	up	UP	4.04086	6.45855	12.4903	1.01342e-09	8.75261e-08	363444	up	UP
1626377_at	CG8358	CG8358 gene product from transcript CG8358-RA	NO	NO	NO	NO	1.75639	6.33091	14.1466	1.58844e-10	1.56305e-08	172109	up	UP	2.01921	6.33091	13.279	4.09241e-10	3.99426e-08	189564	up	UP
1640368_at	CG8673	CG8673 gene product from transcript CG8673-RA	NO	NO	NO	NO	2.34409	6.84139	19.3791	1.28617e-12	2.80735e-10	278729	up	UP	2.65762	6.84139	17.9393	4.25116e-12	1.08585e-09	302211	up	UP
1630856_at	CG8677	CG8677 gene product from transcript CG8677-RC	NO	NO	NO	NO	2.04863	6.45365	16.0498	2.34739e-11	3.35481e-09	217757	up	UP	2.16571	6.45365	13.8535	2.17443e-10	2.28983e-08	209265	up	UP
1628419_a_at	CG8909	CG8909 gene product from transcript CG8909-RC	NO	NO	NO	NO	0.618131	5.14452	3.65317	0.00211296	0.0200082	1.65357	no-sig	no-sig	3.57358	5.14452	17.2443	7.81432e-12	1.63577e-09	396921	up	UP
1636873_at	CG9068	CG9068 gene product from transcript CG9068-RA	NO	NO	NO	NO	2.54274	6.10635	25.4166	1.83249e-14	8.7996e-12	349296	up	UP	2.9313	6.10635	23.9238	4.75982e-14	2.98221e-11	390520	up	UP
1636603_a_at	CG9297	CG9297 gene product from transcript CG9297-RC	NO	NO	NO	NO	3.10087	7.27939	14.3417	1.29276e-10	1.34745e-08	306629	up	UP	3.1918	7.27939	12.0533	1.70952e-09	1.40567e-07	279829	up	UP
1633184_at	CG9389	CG9389 gene product from transcript CG9389-RA	NO	NO	NO	NO	2.28462	7.65786	12.3512	1.19499e-09	8.50525e-08	203849	up	UP	2.7061	7.65786	11.9451	1.95037e-09	1.55061e-07	235698	up	UP
1641327_at	CG9416	CG9416 gene product from transcript CG9416-RB	NO	NO	NO	NO	-0.385399	10.6588	-1.30174	0.211251	0.452629	-0.260222	no-sig	no-sig	-2.2477	10.6588	-6.19877	1.21792e-05	0.000281717	-110461	down	DOWN
1637182_at	CG9503	CG9503 gene product from transcript CG9503-RA	NO	NO	NO	NO	-1.03998	9.01578	-4.89001	0.000158821	0.002693	-3.951	no-sig	no-sig	-2.20548	9.01578	-8.46721	2.43978e-07	9.79584e-06	-145841	down	DOWN
1625203_at	CG9826	CG9826 gene product from transcript CG9826-RC	NO	NO	NO	NO	-1.19389	6.00367	-5.66221	3.39894e-05	0.000750079	-5.3351	no-sig	no-sig	-1.76085	6.00367	-6.81863	3.90701e-06	0.000110362	-95229.5	down	DOWN
1631174_at	CG9875	CG9875 gene product from transcript CG9875-RB	YES	NO	NO	NO	3.47444	7.18161	15.3651	4.559e-11	5.64235e-09	359296	up	UP	3.38304	7.18161	12.2155	1.4054e-09	1.18816e-07	299473	up	UP
1626619_at	CG9919	CG9919 gene product from transcript CG9919-RB	NO	NO	NO	NO	0.969548	7.44416	6.19216	1.23311e-05	0.000305858	4.75951	no-sig	no-sig	2.20054	7.44416	11.4751	3.49813e-09	2.59229e-07	186081	up	UP
1632525_at	CG9925	CG9925 gene product from transcript CG9925-RA	YES	YES	NO	NO	5.20324	8.55503	29.2747	1.95383e-15	1.56371e-12	765351	up	UP	5.19369	8.55503	23.8588	4.96828e-14	2.98221e-11	690958	up	UP
1638121_at	CG9961	CG9961 gene product from transcript CG9961-RB	YES	NO	NO	NO	1.95411	7.516	13.0908	5.05984e-10	4.02274e-08	181652	up	UP	1.99639	7.516	10.9198	7.152e-09	4.81062e-07	162617	up	UP
1640284_at	ChAT	Choline acetyltransferase	NO	NO	NO	YES	2.85455	8.49978	12.7784	7.2374e-10	5.49905e-08	260918	up	UP	2.41834	8.49978	8.83918	1.36849e-07	5.9741e-06	165989	up	UP
1629484_s_at	chinmo	Chronologically inappropriate morphogenesis	NO	NO	NO	NO	1.40913	9.71496	3.62924	0.00222306	0.0208011	3.7385	no-sig	no-sig	2.61799	9.71496	5.50537	4.62119e-05	0.000840567	113496	up	UP
1636985_s_at	chinmo	Chronologically inappropriate morphogenesis	NO	NO	NO	NO	0.373666	6.74144	1.65161	0.117903	0.317075	0.34694	no-sig	no-sig	1.538	6.74144	5.55053	4.22861e-05	0.000785827	67269.1	up	UP
1639825_at	comt	comatose	NO	NO	NO	NO	1.64078	9.11819	8.65812	1.80955e-07	7.31436e-06	110629	up	UP	0.434868	9.11819	1.87364	0.0791741	0.186406	0.478971	no-sig	no-sig
1624357_at	cona	corona	YES	YES	NO	NO	6.17133	9.2128	29.5404	1.69259e-15	1.45139e-12	911595	up	UP	6.63075	9.2128	25.9152	1.3482e-14	1.1614e-11	919701	up	UP
1630512_at	corolla	CG8316 gene product from transcript CG8316-RB	NO	NO	NO	NO	3.27014	7.39244	14.0591	1.74348e-10	1.63519e-08	319120	up	UP	2.65501	7.39244	9.3199	6.63966e-08	3.15056e-06	190573	up	UP
1626186_at	COX7AL	Cytochrome c oxidase subunit 7A-like	NO	NO	YES	YES	1.78398	6.67325	13.2733	4.11857e-10	3.43357e-08	167431	up	UP	2.40874	6.67325	14.6331	9.54643e-11	1.18149e-08	241359	up	UP
1623044_at	Cp15	Chorion protein 15	NO	NO	NO	NO	1.63651	7.6704	8.6658	1.78809e-07	7.2766e-06	110425	up	UP	2.22261	7.6704	9.60966	4.34795e-08	2.17617e-06	163622	up	UP
1638869_at	Cpr51A	Cuticular protein 51A	NO	NO	NO	NO	0.847535	9.43509	3.47696	0.0030711	0.0262958	2.12961	no-sig	no-sig	1.64401	9.43509	5.50681	4.60804e-05	0.000839447	71292.1	up	UP
1629152_at	CR31451	ncRNA	NO	NO	NO	NO	2.08101	7.91459	15.9992	2.46335e-11	3.47912e-09	220764	up	UP	1.99943	7.91459	12.5511	9.4335e-10	8.26637e-08	180455	up	UP
1636534_a_at	CRMP	Collapsin Response Mediator Protein	NO	NO	NO	YES	1.50346	9.04361	14.7689	8.30308e-11	9.22948e-09	151560	up	UP	1.28066	9.04361	10.2717	1.70922e-08	9.97359e-07	9.94712	no-sig	no-sig
1639109_a_at	CRMP	Collapsin Response Mediator Protein	NO	NO	NO	NO	1.9149	8.92926	10.401	1.4319e-08	7.60616e-07	150206	up	UP	1.42094	8.92926	6.30172	1.00468e-05	0.000241224	7.10182	no-sig	no-sig
1634864_at	CRMP	Collapsin Response Mediator Protein	NO	NO	NO	NO	1.71241	6.5135	9.52115	4.94336e-08	2.31816e-06	125108	up	UP	1.52374	6.5135	6.91748	3.27497e-06	9.56594e-05	83574.1	up	UP
1635381_a_at	CRMP	Collapsin Response Mediator Protein	NO	NO	NO	NO	1.68212	8.44255	10.7345	9.13784e-09	5.15023e-07	135228	up	UP	1.6579	8.44255	8.63848	1.86566e-07	7.80392e-06	111563	up	UP
1641343_at	Crz	Corazonin	NO	NO	NO	NO	1.67349	7.47203	12.8812	6.42789e-10	4.94659e-08	153826	up	UP	1.65634	7.47203	10.4097	1.41502e-08	8.57344e-07	130010	up	UP
1626928_at	cuff	cutoff	NO	NO	NO	NO	1.66037	8.96346	7.84603	6.65557e-07	2.29598e-05	102558	up	UP	1.44689	8.96346	5.58257	3.9711e-05	0.000744421	6.36788	no-sig	no-sig
1640972_at	CycJ	Cyclin J	YES	NO	NO	NO	2.31114	6.52731	13.716	2.52445e-10	2.24489e-08	221819	up	UP	3.33457	6.52731	16.1583	2.11779e-11	3.91483e-09	355936	up	UP
1631533_at	Cyp6a22	CG10240 gene product from transcript CG10240-RB	NO	NO	YES	YES	2.54023	6.20608	13.5698	2.96292e-10	2.61543e-08	242040	up	UP	2.64049	6.20608	11.517	3.31798e-09	2.50518e-07	223891	up	UP
1627974_at	Cyp6t3	CG8457 gene product from transcript CG8457-RA	NO	NO	YES	YES	-1.54038	7.51358	-5.9159	2.08216e-05	0.000493998	-72112.9	down	DOWN	-1.42742	7.51358	-4.47608	0.000372992	0.00408556	-4.89362	no-sig	no-sig
1639944_at	Cyp9f2	CG11466 gene product from transcript CG11466-RA	NO	NO	YES	YES	2.53199	9.82459	9.44746	5.50443e-08	2.53183e-06	183805	up	UP	3.24258	9.82459	9.87865	2.95898e-08	1.60735e-06	244129	up	UP
1627351_at	cyr	cypher	NO	NO	NO	NO	1.42086	6.33072	9.23752	7.5017e-08	3.37295e-06	10.1234	no-sig	no-sig	2.72698	6.33072	14.4758	1.12365e-10	1.32126e-08	271318	up	UP
1636303_at	dhd	deadhead	YES	YES	YES	YES	3.0482	8.11999	20.3853	5.84962e-13	1.43316e-10	372882	up	UP	4.70468	8.11999	25.6897	1.54789e-14	1.1614e-11	649728	up	UP
1636916_at	disco-r	disco-related	NO	NO	NO	NO	0.963955	6.9588	6.67764	5.03672e-06	0.000138366	5.10689	no-sig	no-sig	1.94994	6.9588	11.0291	6.19924e-09	4.27712e-07	160044	up	UP
1631173_at	dob	doppelganger von brummer	YES	NO	NO	YES	1.85384	7.74953	10.9371	6.99194e-09	4.03549e-07	151188	up	UP	1.0922	7.74953	5.26119	7.50146e-05	0.00120684	4.50515	no-sig	no-sig
1641390_at	dpr19	defective proboscis extension response 19	NO	NO	NO	NO	4.45414	7.80422	15.3775	4.50331e-11	5.63148e-09	460846	up	UP	3.65911	7.80422	10.3146	1.61147e-08	9.57708e-07	285147	up	UP
1628189_at	Drep2	DNA fragmentation factor-related protein 2	NO	NO	NO	NO	2.25163	9.07714	6.1904	1.23719e-05	0.000306237	110500	up	UP	3.07309	9.07714	6.89845	3.38781e-06	9.81338e-05	168100	up	UP
1640483_at	Efhc1.1	EFHC1 homologue 1	NO	NO	NO	NO	2.39786	7.89414	9.73225	3.64497e-08	1.77877e-06	178360	up	UP	2.77756	7.89414	9.20466	7.87761e-08	3.65138e-06	197307	up	UP
1626574_at	Ekar	Eye-enriched kainate receptor	NO	NO	NO	NO	4.73567	8.37657	12.6897	8.02204e-10	6.05689e-08	430743	up	UP	5.85711	8.37657	12.8147	6.94007e-10	6.21758e-08	536431	up	UP
1639059_s_at	exu	exuperantia	NO	NO	NO	NO	1.65343	9.6481	9.77862	3.41116e-08	1.67832e-06	123463	up	UP	1.34543	9.6481	6.49696	7.00216e-06	0.000179235	6.9354	no-sig	no-sig
1628973_a_at	ey	eyeless	NO	NO	NO	NO	2.26542	6.69499	10.0049	2.47642e-08	1.25441e-06	172312	up	UP	2.24167	6.69499	8.08333	4.51022e-07	1.68677e-05	142252	up	UP
1639923_at	fa2h	fatty acid 2-hydroylase	NO	NO	YES	YES	2.12226	6.67889	15.3385	4.68053e-11	5.73366e-09	219223	up	UP	2.2977	6.67889	13.5591	2.99802e-10	3.02448e-08	218814	up	UP
1639210_at	Fcp3C	Follicle cell protein 3C	NO	NO	NO	NO	1.74353	8.53478	14.1177	1.63794e-10	1.57261e-08	170617	up	UP	1.17797	8.53478	7.78793	7.3288e-07	2.59535e-05	7.2268	no-sig	no-sig
1624968_at	FoxP	Forkhead box P	NO	NO	NO	NO	2.99826	7.97665	13.4516	3.3762e-10	2.93705e-08	283982	up	UP	3.59211	7.97665	13.1586	4.68627e-10	4.43913e-08	335114	up	UP
1641095_at	FoxP	Forkhead box P	NO	NO	NO	NO	3.47727	6.31341	17.4544	6.48584e-12	1.09666e-09	389038	up	UP	3.6767	6.31341	15.0688	6.12514e-11	8.55027e-09	375497	up	UP
1624058_at	fs(1)N	female sterile (1) Nasrat	NO	NO	NO	NO	1.96618	6.81329	13.044	5.33614e-10	4.18696e-08	182319	up	UP	2.04546	6.81329	11.0799	5.80327e-09	4.07417e-07	168471	up	UP
1624187_at	fs(1)Yb	female sterile (1) Yb	YES	YES	NO	NO	4.46416	7.6495	26.7041	8.38981e-15	4.79618e-12	628387	up	UP	4.23725	7.6495	20.6955	4.6216e-13	1.75869e-10	522673	up	UP
1640821_at	ftz-f1	ftz transcription factor 1	NO	NO	NO	NO	1.3618	10.2839	4.11734	0.000790982	0.00974921	4.22409	no-sig	no-sig	2.23949	10.2839	5.52848	4.41582e-05	0.000809342	97529.4	up	UP
1625341_at	FucTC	CG40305 gene product from transcript CG40305-RB	NO	NO	NO	YES	1.93088	7.56954	15.2224	5.25275e-11	6.30593e-09	198487	up	UP	2.51748	7.56954	16.2049	2.02669e-11	3.86197e-09	269199	up	UP
1639192_at	gammaTub37C	gamma-Tubulin at 37C	YES	YES	NO	NO	2.71669	7.55235	17.7851	4.857e-12	8.83458e-10	307356	up	UP	2.26647	7.55235	12.1149	1.5865e-09	1.33188e-07	199440	up	UP
1625454_at	Gbeta5	CG10763 gene product from transcript CG10763-RA	NO	NO	NO	NO	3.21277	8.03159	16.8603	1.10447e-11	1.63693e-09	352019	up	UP	2.80542	8.03159	12.0209	1.77824e-09	1.43299e-07	245474	up	UP
1634567_at	gce	germ cell-expressed bHLH-PAS	NO	NO	NO	NO	2.14335	7.8358	10.0057	2.47356e-08	1.25441e-06	163038	up	UP	1.90899	7.8358	7.27637	1.74509e-06	5.57175e-05	109923	up	UP
1637177_at	gce	germ cell-expressed bHLH-PAS	NO	NO	NO	NO	3.4254	7.06135	6.70355	4.80603e-06	0.000133556	182170	up	UP	2.65943	7.06135	4.24949	0.000599027	0.00572102	857.016	up	no-sig
1628757_at	Glut1	Glucose transporter 1	NO	NO	NO	NO	-1.16517	8.18396	-7.35882	1.51383e-06	4.71344e-05	-6.78121	no-sig	no-sig	-1.74263	8.18396	-8.9862	1.09383e-07	4.86351e-06	-121305	down	DOWN
1631633_a_at	GNBP2	Gram-negative bacteria binding protein 2	NO	NO	NO	YES	1.67161	8.91321	13.5478	3.03574e-10	2.66015e-08	159099	up	UP	1.86266	8.91321	12.326	1.23134e-09	1.04839e-07	165956	up	UP
1631508_a_at	Gr39a	Gustatory receptor 39a	NO	NO	NO	NO	2.09905	8.16439	11.4012	3.84161e-09	2.44014e-07	176645	up	UP	1.9619	8.16439	8.70078	1.69369e-07	7.18473e-06	132844	up	UP
1626255_at	Gr61a	Gustatory receptor 61a	NO	NO	NO	NO	2.1333	8.53925	11.0161	6.305e-09	3.72865e-07	174937	up	UP	2.68487	8.53925	11.3202	4.25849e-09	3.06127e-07	224743	up	UP
1628585_at	Gyc89Da	Guanylyl cyclase at 89Da	NO	NO	NO	YES	2.58025	6.66516	13.2321	4.3138e-10	3.52293e-08	241644	up	UP	3.06666	6.66516	12.8407	6.73543e-10	6.12567e-08	281263	up	UP
1624528_at	Gyc89Db	Guanylyl cyclase at 89Db	NO	NO	NO	YES	1.96074	5.95478	15.8213	2.92126e-11	3.85382e-09	206553	up	UP	2.628	5.95478	17.3141	7.34381e-12	1.58278e-09	292603	up	UP
1628036_at	hdm	hold'em	YES	YES	YES	YES	1.69177	5.82273	12.2608	1.33113e-09	9.34517e-08	150158	up	UP	1.8548	5.82273	10.9756	6.64799e-09	4.53461e-07	151673	up	UP
1636899_s_at	hebe	CG1623 gene product from transcript CG1623-RD	NO	NO	NO	NO	1.6039	7.73427	11.5851	3.04588e-09	1.98848e-07	136593	up	UP	1.80948	7.73427	10.6716	9.93685e-09	6.34531e-07	144808	up	UP
1626897_at	HisCl1	Histamine-gated chloride channel subunit 1	NO	NO	NO	NO	2.33749	7.60573	14.9101	7.19072e-11	8.06772e-09	237097	up	UP	2.96743	7.60573	15.4548	4.17314e-11	6.33516e-09	308005	up	UP
1632637_at	hiw	highwire	NO	NO	NO	NO	2.40391	8.71827	14.7343	8.60231e-11	9.38825e-09	241963	up	UP	2.97522	8.71827	14.8897	7.34075e-11	9.68414e-09	301517	up	UP
1629671_at	HP1D3csd	Heterochromatin Protein 1D3 chromoshadow domain	NO	NO	NO	NO	0.92179	7.8683	5.63714	3.56922e-05	0.000780483	4.09959	no-sig	no-sig	1.8329	7.8683	9.15207	8.52121e-08	3.91943e-06	129577	up	UP
1637654_at	ICA69	CG10566 gene product from transcript CG10566-RA	NO	NO	NO	NO	1.32966	7.71769	10.4356	1.36595e-08	7.28809e-07	10.4572	no-sig	no-sig	1.55301	7.71769	9.9519	2.6681e-08	1.46679e-06	117622	up	UP
1640025_at	IFT52	Intraflagellar transport 52	NO	NO	NO	NO	3.00073	7.24343	23.2176	7.627e-14	2.693e-11	393625	up	UP	2.82715	7.24343	17.8604	4.55041e-12	1.13808e-09	320653	up	UP
1625625_at	ImpE1	Ecdysone-inducible gene E1	NO	NO	NO	NO	-0.231136	11.0606	-0.729325	0.476238	0.709818	-0.0744666	no-sig	no-sig	-2.17024	11.0606	-5.59133	3.90357e-05	0.00073683	-95675.9	down	DOWN
1634661_at	ImpE1	Ecdysone-inducible gene E1	NO	NO	NO	NO	-0.361053	8.2888	-1.22407	0.238468	0.484401	-0.224781	no-sig	no-sig	-2.38294	8.2888	-6.59632	5.83858e-06	0.000153965	-124716	down	DOWN
1626140_at	Ir21a	Ionotropic receptor 21a	NO	NO	NO	NO	1.6855	6.99966	5.73138	2.97131e-05	0.000667987	76303.6	up	UP	1.4852	6.99966	4.12354	0.000780709	0.00700255	4.61529	no-sig	no-sig
1631795_at	Ir21a	Ionotropic receptor 21a	NO	NO	NO	NO	1.57231	8.23406	6.44659	7.68184e-06	0.000202683	80416.2	up	UP	1.65508	8.23406	5.5407	4.31099e-05	0.000797433	72251.1	up	UP
1633880_s_at	Ir76a	Ionotropic receptor 76a	YES	NO	NO	NO	1.4376	8.85671	9.90475	2.85166e-08	1.43239e-06	10.8465	no-sig	no-sig	1.6367	8.85671	9.20722	7.84769e-08	3.65138e-06	116292	up	UP
1632802_at	JhI-26	Juvenile hormone-inducible protein 26	NO	NO	NO	NO	0.964089	7.20592	4.27161	0.000571864	0.00752767	3.12626	no-sig	no-sig	1.50341	7.20592	5.43883	5.26948e-05	0.000931665	64319.3	up	UP
1623037_a_at	kcc	kazachoc	NO	NO	NO	NO	1.96332	8.64648	9.83598	3.14363e-08	1.55947e-06	147299	up	UP	1.89082	8.64648	7.7345	8.01103e-07	2.80386e-05	115270	up	UP
1638866_at	KFase	Kynurenine formamidase	NO	NO	NO	YES	2.47491	7.99011	13.2587	4.187e-10	3.46137e-08	232100	up	UP	2.28799	7.99011	10.008	2.46568e-08	1.3832e-06	174072	up	UP
1629874_at	Kif3C	Kinesin family member 3C	NO	NO	NO	NO	1.65019	5.96217	15.7462	3.14078e-11	4.09838e-09	173319	up	UP	2.03836	5.96217	15.881	2.75823e-11	4.79892e-09	215238	up	UP
1636625_at	krimp	krimper	YES	YES	NO	NO	3.06668	8.15906	11.0654	5.91371e-09	3.5497e-07	252330	up	UP	1.87679	8.15906	5.52926	4.409e-05	0.000809342	81746.5	up	UP
1635161_at	l(2)34Fc	lethal (2) 34Fc	NO	NO	YES	YES	2.59844	10.5445	10.1903	1.9126e-08	9.88894e-07	200557	up	UP	2.50612	10.5445	8.02473	4.96183e-07	1.8272e-05	157995	up	UP
1637599_at	l(3)mbt -> CG14260	CG14260	NO	NO	NO	NO	1.99727	7.04197	7.22341	1.91288e-06	5.77032e-05	114210	up	UP	2.07073	7.04197	6.11481	1.42643e-05	0.000316531	100342	up	UP
1627051_at	Lcp9	Larval cuticle protein 9	YES	NO	NO	NO	2.23323	8.6453	13.9827	1.89195e-10	1.74714e-08	217139	up	UP	2.74071	8.6453	14.0112	1.83504e-10	1.98465e-08	266845	up	UP
1639492_at	mGluR	metabotropic Glutamate Receptor	NO	NO	NO	NO	3.26393	6.77619	8.72039	1.64306e-07	6.8017e-06	221436	up	UP	4.04136	6.77619	8.8161	1.41779e-07	6.1225e-06	276768	up	UP
1623299_at	Mmp2	Matrix metalloproteinase 2	NO	NO	NO	NO	-0.43498	8.39411	-1.93951	0.0700939	0.225658	-0.502106	no-sig	no-sig	-1.72566	8.39411	-6.28251	1.04131e-05	0.000248526	-85979.7	down	DOWN
1637439_at	Mrp4	Multidrug resistance protein 4	NO	NO	NO	NO	2.90937	7.73596	14.2071	1.48971e-10	1.47802e-08	285900	up	UP	3.55599	7.73596	14.1782	1.53598e-10	1.70735e-08	348971	up	UP
1625450_at	mthl14	methuselah-like 14	NO	NO	NO	NO	3.12105	8.06691	21.3721	2.7955e-13	7.62726e-11	391802	up	UP	3.33016	8.06691	18.6195	2.39145e-12	6.52486e-10	387009	up	UP
1632145_a_at	mthl15	methuselah-like 15	NO	NO	NO	NO	1.5909	6.5641	9.63059	4.21849e-08	2.01765e-06	117326	up	UP	1.86254	6.5641	9.20598	7.86219e-08	3.65138e-06	132323	up	UP
1637306_at	mthl15	methuselah-like 15	NO	NO	NO	NO	2.85873	7.52894	12.0368	1.74421e-09	1.18536e-07	250379	up	UP	2.76225	7.52894	9.4963	5.12549e-08	2.51469e-06	201375	up	UP
1632321_a_at	mthl7	methuselah-like 7	NO	NO	NO	NO	2.99786	7.46197	14.6326	9.55121e-11	1.02377e-08	300384	up	UP	3.82687	7.46197	15.2513	5.10336e-11	7.47145e-09	393867	up	UP
1633211_a_at	mtsh	mitoshell	NO	NO	NO	NO	1.54501	6.49855	8.6247	1.90612e-07	7.58263e-06	103822	up	UP	1.58801	6.49855	7.23803	1.86492e-06	5.90722e-05	90982.4	up	UP
1628702_at	Muc14A	Mucin 14A	YES	NO	NO	NO	5.60392	7.15932	38.0453	2.99379e-17	1.19802e-13	925979	up	UP	5.03335	7.15932	27.9011	4.18885e-15	6.82383e-12	723691	up	UP
1630614_s_at	NA	NA	NO	NO	NO	NO	1.52775	8.8905	4.56478	0.000310202	0.00460319	535.989	up	no-sig	2.79657	8.8905	6.82257	3.87948e-06	0.000109842	151329	up	UP
1623705_at	NA	NA	NO	NO	NO	NO	1.30591	8.9932	5.06091	0.00011222	0.00199586	5.15823	no-sig	no-sig	1.7864	8.9932	5.65261	3.46314e-05	0.000672735	79682.7	up	UP
1624397_at	NA	NA	NO	NO	NO	NO	1.21862	7.55152	5.2107	8.29946e-05	0.00157401	4.97313	no-sig	no-sig	1.74543	7.55152	6.09376	1.4843e-05	0.000326956	84277.9	up	UP
1625378_at	NA	NA	NO	NO	NO	NO	1.12948	7.4964	10.3518	1.53139e-08	8.06333e-07	8.82682	no-sig	no-sig	1.97812	7.4964	14.8028	8.02035e-11	1.03532e-08	199707	up	UP
1626205_s_at	NA	NA	NO	NO	NO	NO	0.813209	10.3213	2.46857	0.025086	0.114552	1.3016	no-sig	no-sig	2.19548	10.3213	5.44162	5.24045e-05	0.000928411	93980.5	up	UP
1626269_at	NA	NA	NO	NO	NO	NO	0.841533	7.10347	4.70109	0.000234016	0.00371608	3.0554	no-sig	no-sig	1.69975	7.10347	7.75292	7.76863e-07	2.72697e-05	103849	up	UP
1626348_at	NA	NA	NO	NO	NO	NO	0.171487	6.45331	0.532199	0.601827	0.796086	0.0378178	no-sig	no-sig	2.31341	6.45331	5.86205	2.30877e-05	0.000477875	107264	up	UP
1627012_at	NA	NA	NO	NO	NO	NO	0.405697	6.77066	1.50617	0.151313	0.370191	0.332722	no-sig	no-sig	2.02904	6.77066	6.15061	1.33332e-05	0.000300334	98917	up	UP
1627236_s_at	NA	NA	NO	NO	NO	NO	0.963639	10.1318	5.13508	9.66157e-05	0.00177622	3.86896	no-sig	no-sig	1.50883	10.1318	6.5649	6.18295e-06	0.000161362	78592.1	up	UP
1628378_at	NA	NA	NO	NO	NO	NO	1.03039	7.87584	4.62596	0.000273283	0.004174	3.67169	no-sig	no-sig	2.03885	7.87584	7.47376	1.24352e-06	4.11254e-05	120401	up	UP
1629399_at	NA	NA	NO	NO	NO	NO	-0.711032	9.56498	-3.22855	0.00519659	0.0383964	-1.6242	no-sig	no-sig	-1.82815	9.56498	-6.77773	4.20455e-06	0.000117659	-98286.3	down	DOWN
1629516_at	NA	NA	NO	NO	NO	NO	0.990723	8.1624	5.37118	6.02526e-05	0.00121978	4.18087	no-sig	no-sig	1.70996	8.1624	7.56934	1.05731e-06	3.62657e-05	102184	up	UP
1629735_s_at	NA	NA	NO	NO	NO	NO	0.630133	8.08365	2.79548	0.012867	0.0730345	1.19128	no-sig	no-sig	2.0284	8.08365	7.34736	1.54394e-06	4.98251e-05	117878	up	UP
1630184_at	NA	NA	NO	NO	NO	NO	0.235775	8.71869	1.15273	0.265783	0.516383	0.135682	no-sig	no-sig	1.55292	8.71869	6.19915	1.21705e-05	0.000281717	76321.4	up	UP
1630615_s_at	NA	NA	NO	NO	NO	NO	1.48583	7.8317	7.95601	5.55234e-07	1.95472e-05	9.29461	no-sig	no-sig	1.84	7.8317	8.04451	4.80434e-07	1.78013e-05	116258	up	UP
1630704_at	NA	NA	NO	NO	NO	NO	1.09992	7.87417	4.9737	0.000133926	0.00233127	4.26014	no-sig	no-sig	1.90017	7.87417	7.0156	2.75238e-06	8.323e-05	105655	up	UP
1631064_at	NA	NA	NO	NO	NO	NO	1.22867	6.68094	8.2622	3.37967e-07	1.27188e-05	7.9509	no-sig	no-sig	1.85134	6.68094	10.1648	1.98131e-08	1.12728e-06	142609	up	UP
1632167_at	NA	NA	NO	NO	NO	NO	1.16602	7.35593	3.21474	0.00535035	0.039213	2.64876	no-sig	no-sig	2.8294	7.35593	6.36923	8.86239e-06	0.000218466	142954	up	UP
1634231_at	NA	NA	NO	NO	NO	NO	0.00161483	6.96804	0.00901644	0.992916	0.996736	4.98552e-06	no-sig	no-sig	1.51301	6.96804	6.89769	3.39238e-06	9.81338e-05	82753.9	up	UP
1635614_at	NA	NA	NO	NO	NO	NO	1.27954	8.129	7.69061	8.62117e-07	2.85904e-05	7.75968	no-sig	no-sig	2.12463	8.129	10.4267	1.38274e-08	8.42627e-07	166980	up	UP
1636065_at	NA	NA	NO	NO	NO	NO	0.913351	8.24673	4.28991	0.000550328	0.00736531	2.97696	no-sig	no-sig	1.89472	8.24673	7.26626	1.77589e-06	5.65507e-05	108958	up	UP
1636416_at	NA	NA	NO	NO	NO	NO	0.798319	8.40971	5.333	6.50034e-05	0.00128095	3.34261	no-sig	no-sig	1.70893	8.40971	9.32125	6.62648e-08	3.15056e-06	122679	up	UP
1636477_at	NA	NA	NO	NO	NO	NO	0.418956	6.71307	1.50053	0.152756	0.372428	0.341869	no-sig	no-sig	1.87217	6.71307	5.47488	4.90738e-05	0.000881932	80674.5	up	UP
1636518_s_at	NA	NA	NO	NO	NO	NO	0.255968	6.397	0.894201	0.384334	0.635878	0.106301	no-sig	no-sig	2.37331	6.397	6.76954	4.26691e-06	0.000118822	127444	up	UP
1637396_at	NA	NA	NO	NO	NO	NO	0.564798	7.54408	7.17649	2.0756e-06	6.1984e-05	3.20966	no-sig	no-sig	1.993	7.54408	20.6766	4.68788e-13	1.75869e-10	245717	up	UP
1637991_at	NA	NA	NO	NO	NO	NO	1.36747	7.38597	6.16996	1.28565e-05	0.000317577	6.68812	no-sig	no-sig	2.37009	7.38597	8.73142	1.61527e-07	6.92548e-06	160971	up	UP
1638689_s_at	NA	NA	NO	NO	NO	NO	0.433434	7.56356	2.58912	0.0196556	0.0974229	0.739661	no-sig	no-sig	1.653	7.56356	8.06226	4.66747e-07	1.73477e-05	104650	up	UP
1638971_at	NA	NA	NO	NO	NO	NO	1.34399	6.71866	7.70953	8.3524e-07	2.78529e-05	8.16903	no-sig	no-sig	1.78099	6.71866	8.34158	2.9772e-07	1.15668e-05	116231	up	UP
1639423_at	NA	NA	NO	NO	NO	NO	1.11418	8.40181	7.20656	1.96972e-06	5.89687e-05	6.35707	no-sig	no-sig	1.60698	8.40181	8.48667	2.36611e-07	9.54251e-06	106478	up	UP
1639505_at	NA	NA	NO	NO	NO	NO	0.0434801	7.21811	0.224371	0.82528	0.927841	0.00362618	no-sig	no-sig	2.23001	7.21811	9.39587	5.93678e-08	2.85084e-06	161150	up	UP
1640292_at	NA	NA	NO	NO	NO	NO	0.124568	8.14166	0.726796	0.477744	0.71092	0.039962	no-sig	no-sig	1.80339	8.14166	8.59112	2.00865e-07	8.23983e-06	120775	up	UP
1640955_s_at	NA	NA	NO	NO	NO	NO	-0.922454	6.1314	-5.62014	3.68968e-05	0.000803895	-4.08925	no-sig	no-sig	-1.79683	6.1314	-8.93846	1.17605e-07	5.19061e-06	-124512	down	DOWN
1641245_a_at	NA	NA	NO	NO	NO	NO	0.391147	8.63802	3.79776	0.0015548	0.0160908	1.09847	no-sig	no-sig	1.6565	8.63802	13.1321	4.82881e-10	4.52889e-08	154322	up	UP
1641482_at	NA	NA	NO	NO	NO	NO	0.640432	10.5094	2.85599	0.0113498	0.0669557	1.24565	no-sig	no-sig	1.53713	10.5094	5.59691	3.86116e-05	0.000733201	67837.8	up	UP
1635609_at	NA	NA	NO	NO	NO	NO	-2.09712	8.27712	-12.3088	1.25683e-09	8.87544e-08	-186659	down	DOWN	-1.4767	8.27712	-7.07683	2.47108e-06	7.56767e-05	-8.28002	no-sig	no-sig
1629054_at	NA	NA	NO	NO	NO	NO	1.94805	7.27095	7.28709	1.71303e-06	5.23282e-05	112329	up	UP	1.22784	7.27095	3.75016	0.00171993	0.0123573	3.39435	no-sig	no-sig
1633970_at	NA	NA	NO	NO	NO	NO	2.00918	6.86594	7.57595	1.04556e-06	3.37419e-05	120162	up	UP	1.37578	6.86594	4.23567	0.000616666	0.00585223	4.41619	no-sig	no-sig
1624224_at	NA	NA	NO	NO	NO	NO	2.77797	9.14898	17.1022	8.87477e-12	1.35484e-09	307017	up	UP	2.39117	9.14898	12.0196	1.78111e-09	1.43299e-07	209211	up	UP
1625971_at	NA	NA	NO	NO	NO	NO	1.69286	7.26913	5.6586	3.42289e-05	0.000752598	75596.3	up	UP	3.57343	7.26913	9.7528	3.53935e-08	1.86359e-06	266259	up	UP
1627717_at	NA	NA	NO	NO	NO	NO	1.61792	7.68404	9.80255	3.29673e-08	1.62869e-06	121051	up	UP	1.86554	7.68404	9.2287	7.60076e-08	3.56434e-06	132810	up	UP
1628687_at	NA	NA	NO	NO	NO	NO	1.55765	7.341	7.31978	1.61905e-06	4.99657e-05	90199.6	up	UP	1.96345	7.341	7.53357	1.12332e-06	3.80947e-05	116815	up	UP
1628918_at	NA	NA	NO	NO	NO	NO	2.55371	7.18835	14.1387	1.60171e-10	1.5633e-08	250146	up	UP	2.95365	7.18835	13.3522	3.77092e-10	3.74131e-08	278339	up	UP
1629119_at	NA	NA	NO	NO	NO	NO	2.77146	5.78399	21.4542	2.63273e-13	7.35021e-11	348638	up	UP	2.93688	5.78399	18.5628	2.50693e-12	6.68793e-10	340703	up	UP
1630498_at	NA	NA	NO	NO	NO	NO	1.82681	7.78628	7.77795	7.45146e-07	2.51985e-05	111942	up	UP	2.97186	7.78628	10.3313	1.57495e-08	9.40659e-07	231887	up	UP
1630585_s_at	NA	NA	NO	NO	NO	NO	3.6962	10.4861	22.7024	1.08502e-13	3.61825e-11	479196	up	UP	3.43603	10.4861	17.2317	7.90291e-12	1.63577e-09	381475	up	UP
1630797_at	NA	NA	NO	NO	NO	NO	2.68213	7.05183	20.4328	5.64127e-13	1.41091e-10	328524	up	UP	2.32991	7.05183	14.4924	1.10432e-10	1.31261e-08	231987	up	UP
1633377_at	NA	NA	NO	NO	NO	NO	2.75701	7.79459	15.0202	6.43238e-11	7.35436e-09	280985	up	UP	2.7198	7.79459	12.0984	1.6185e-09	1.34931e-07	239095	up	UP
1634352_at	NA	NA	NO	NO	NO	NO	1.83931	8.51291	9.09364	9.30141e-08	4.04578e-06	129330	up	UP	2.84105	8.51291	11.4687	3.52647e-09	2.59726e-07	240144	up	UP
1634553_at	NA	NA	NO	NO	NO	NO	1.5102	8.37106	8.79768	1.45848e-07	6.10073e-06	103238	up	UP	1.6552	8.37106	7.87298	6.3655e-07	2.29483e-05	102559	up	UP
1635957_at	NA	NA	NO	NO	NO	NO	3.34631	7.4102	19.3303	1.33753e-12	2.86732e-10	397331	up	UP	4.63066	7.4102	21.8409	1.99046e-13	9.5582e-11	588143	up	UP
1636054_at	NA	NA	NO	NO	NO	NO	3.98104	7.89075	17.5307	6.06454e-12	1.04007e-09	446562	up	UP	3.93575	7.89075	14.1509	1.58107e-10	1.74135e-08	385745	up	UP
1636554_at	NA	NA	NO	NO	NO	NO	3.27346	7.84514	17.5364	6.03417e-12	1.04007e-09	367262	up	UP	2.7557	7.84514	12.0537	1.70866e-09	1.40567e-07	241602	up	UP
1639924_at	NA	NA	NO	NO	NO	NO	1.52609	6.7999	17.0971	8.91565e-12	1.35484e-09	168631	up	UP	2.12422	6.7999	19.4309	1.23388e-12	4.00343e-10	252968	up	UP
1634756_at	nAChRalpha4	nicotinic Acetylcholine Receptor alpha4	NO	NO	NO	NO	2.13036	5.67068	10.5949	1.1014e-08	6.03759e-07	169536	up	UP	2.27579	5.67068	9.2412	7.46078e-08	3.52171e-06	162201	up	UP
1635349_a_at	nAChRbeta2	nicotinic Acetylcholine Receptor beta2	NO	NO	NO	NO	3.35229	8.36494	22.4969	1.25156e-13	3.85257e-11	432530	up	UP	3.99118	8.36494	21.8694	1.95026e-13	9.5582e-11	507275	up	UP
1639936_at	NANS	N-acetylneuraminic acid synthase	NO	NO	NO	YES	4.04221	8.00937	31.1394	7.31946e-16	7.98819e-13	611809	up	UP	4.10845	8.00937	25.8419	1.40991e-14	1.1614e-11	569053	up	UP
1626044_at	NaPi-III	Na[+]-dependent inorganic phosphate cotransporter type III	NO	NO	NO	NO	1.50915	10.641	6.49455	7.03322e-06	0.000187631	77764	up	UP	1.13753	10.641	3.99701	0.00101967	0.00857824	3.40297	no-sig	no-sig
1624408_at	NetA	Netrin-A	NO	NO	NO	NO	-0.775972	8.51415	-2.96749	0.00899632	0.0564858	-1.58759	no-sig	no-sig	-2.19122	8.51415	-6.84202	3.74679e-06	0.000107096	-118903	down	DOWN
1641695_a_at	Or46a	Odorant receptor 46a	NO	NO	NO	NO	3.34135	7.56385	6.07619	1.5345e-05	0.000375187	160854	up	UP	4.61431	7.56385	6.85125	3.68542e-06	0.000105593	250719	up	UP
1628567_at	Orcokinin	CG13565 gene product from transcript CG13565-RA	NO	NO	NO	NO	2.12482	6.65342	19.7132	9.86034e-13	2.23346e-10	255108	up	UP	2.41087	6.65342	18.2626	3.22619e-12	8.41967e-10	277041	up	UP
1640383_at	Oseg5	Outer segment 5	NO	NO	NO	NO	2.49704	7.42051	14.3196	1.32308e-10	1.35757e-08	246667	up	UP	2.33087	7.42051	10.9139	7.20843e-09	4.81062e-07	189783	up	UP
1630028_at	p53	CG33336 gene product from transcript CG33336-RB	NO	NO	NO	NO	1.29115	6.08468	7.75341	7.76227e-07	2.61025e-05	7.88892	no-sig	no-sig	2.0809	6.08468	10.2029	1.87957e-08	1.07449e-06	160769	up	UP
1640075_a_at	path	pathetic	NO	NO	NO	NO	-0.393113	8.9624	-1.83597	0.0848238	0.256308	-0.421213	no-sig	no-sig	-1.6595	8.9624	-6.32821	9.56349e-06	0.000232408	-83296.9	down	DOWN
1630085_s_at	Peritrophin-A	Peritrophin A	NO	NO	NO	NO	1.23695	8.04087	5.42966	5.36586e-05	0.00111256	5.28223	no-sig	no-sig	1.9955	8.04087	7.15199	2.16624e-06	6.71983e-05	113031	up	UP
1639608_at	Phf7	PHD finger protein 7	NO	NO	NO	NO	1.85447	9.67193	7.73502	8.00418e-07	2.67661e-05	113061	up	UP	1.60353	9.67193	5.46103	5.04336e-05	0.000903664	68908.4	up	UP
1635204_at	ppk29	pickpocket 29	NO	NO	NO	NO	2.05505	9.41999	17.219	7.99327e-12	1.29675e-09	228054	up	UP	2.1147	9.41999	14.4673	1.13361e-10	1.32126e-08	210318	up	UP
1628298_at	PPO3	Prophenoloxidase 3	NO	NO	NO	NO	1.60334	7.09488	8.64253	1.85394e-07	7.44366e-06	107935	up	UP	1.21157	7.09488	5.33238	6.50842e-05	0.00108821	5.07229	no-sig	no-sig
1631331_a_at	Pxt	Peroxinectin-like	YES	YES	YES	YES	6.19821	9.04554	35.9766	7.31811e-17	1.75708e-13	1.00012e+06	up	UP	6.38251	9.04554	30.2483	1.16168e-15	2.78919e-12	953222	up	UP
1623586_a_at	pyx	pyrexia	NO	NO	NO	NO	1.81983	8.16828	8.88761	1.27078e-07	5.37172e-06	125494	up	UP	2.48142	8.16828	9.89485	2.89186e-08	1.57803e-06	187070	up	UP
1629253_at	RabX2	CG2885 gene product from transcript CG2885-RA	NO	NO	NO	NO	1.56895	7.3977	8.68796	1.72766e-07	7.08488e-06	106101	up	UP	-0.630665	7.3977	-2.85142	0.0114582	0.0484179	-1.22405	no-sig	no-sig
1626251_at	Rh4	Rhodopsin 4	YES	NO	NO	NO	3.45744	8.4379	17.8785	4.48017e-12	8.27453e-10	392375	up	UP	4.20629	8.4379	17.7595	4.96633e-12	1.19242e-09	475478	up	UP
1629010_at	rho-5	rhomboid-5	NO	NO	NO	NO	2.3875	6.76735	15.6438	3.4688e-11	4.47773e-09	249728	up	UP	2.78029	6.76735	14.8746	7.45465e-11	9.72751e-09	281576	up	UP
1640657_at	RhoGAP102A	Rho GTPase activating protein at 102A	NO	NO	NO	NO	2.18998	6.50525	8.19965	3.73682e-07	1.39318e-05	140761	up	UP	2.0534	6.50525	6.27746	1.05116e-05	0.000249884	102225	up	UP
1639028_a_at	RIC-3	RIC3 acetylcholine receptor chaperone	NO	NO	NO	NO	3.6385	6.36487	16.2419	1.95728e-11	2.8655e-09	389623	up	UP	3.9052	6.36487	14.2335	1.44864e-10	1.64066e-08	384234	up	UP
1627830_at	rpk	ripped pocket	NO	NO	NO	NO	1.6044	9.44177	9.70494	3.79049e-08	1.83487e-06	119068	up	UP	0.886728	9.44177	4.3795	0.000456229	0.00471345	2.9624	no-sig	no-sig
1634464_at	RpS19b	Ribosomal protein S19b	NO	NO	NO	NO	1.814	7.29514	11.0206	6.26836e-09	3.72533e-07	148800	up	UP	1.29656	7.29514	6.43156	7.89775e-06	0.000197548	6.61571	no-sig	no-sig
1640104_at	RpS5b	Ribosomal protein S5b	YES	YES	NO	NO	4.75084	10.1445	31.2909	6.77546e-16	7.98819e-13	720658	up	UP	4.77777	10.1445	25.6937	1.54405e-14	1.1614e-11	659874	up	UP
1623904_a_at	Rpt3R	Regulatory particle triple-A ATPase 3-related	NO	NO	NO	NO	2.16338	8.53739	13.7604	2.40529e-10	2.15489e-08	208091	up	UP	1.56065	8.53739	8.10516	4.35324e-07	1.63315e-05	99276	up	UP
1634343_at	Rpt6R	Regulatory particle triple-A ATPase 6-related	NO	NO	NO	NO	4.00803	8.32256	28.1357	3.66796e-15	2.44632e-12	578582	up	UP	3.63422	8.32256	20.8302	4.17652e-13	1.6713e-10	449887	up	UP
1630045_at	Scgalpha	Sarcoglycan alpha	NO	NO	NO	NO	3.62881	8.03963	10.5517	1.16736e-08	6.31268e-07	287866	up	UP	4.43767	8.03963	10.5358	1.19265e-08	7.41853e-07	351619	up	UP
1634402_at	Scgbeta	Sarcoglycan beta	NO	NO	NO	NO	2.41299	8.462	15.9001	2.70811e-11	3.69442e-09	254989	up	UP	2.45306	8.462	13.198	4.48258e-10	4.30507e-08	229324	up	UP
1634570_at	Schip1	Schip1 ortholog	NO	NO	NO	NO	2.22834	6.49953	11.5847	3.04774e-09	1.98848e-07	189766	up	UP	2.94493	6.49953	12.5006	1.00111e-09	8.70896e-08	265030	up	UP
1632294_at	sens	senseless	NO	NO	NO	NO	-0.606761	8.09031	-2.54545	0.0214788	0.103472	-1.01207	no-sig	no-sig	-2.06899	8.09031	-7.08695	2.42754e-06	7.45336e-05	-116170	down	DOWN
1634742_at	Sodh-2	Sorbitol dehydrogenase-2	NO	NO	YES	YES	2.43664	7.85694	18.312	3.09434e-12	6.19126e-10	280443	up	UP	2.54155	7.85694	15.5954	3.63618e-11	5.8445e-09	265321	up	UP
1631937_at	SoYb	Sister of Yb	NO	NO	NO	NO	1.70919	7.54559	7.21835	1.92975e-06	5.80375e-05	97671.8	up	UP	1.51473	7.54559	5.2232	8.09407e-05	0.00127019	619.803	up	no-sig
1631650_a_at	spirit	Serine Protease Immune Response Integrator	NO	NO	NO	NO	1.46559	9.64703	6.35616	9.0798e-06	0.000233912	7.38939	no-sig	no-sig	2.00946	9.64703	7.11569	2.30827e-06	7.1236e-05	113268	up	UP
1628229_at	Spn27A	Serpin 27A	NO	NO	NO	NO	-1.6544	10.201	-23.3994	6.74623e-14	2.53089e-11	-217900	down	DOWN	-1.88212	10.201	-21.7354	2.14727e-13	9.91461e-11	-238430	down	DOWN
1634958_at	Spn42Dc	Serpin 42Dc	NO	NO	NO	NO	1.01562	8.08238	5.90313	2.1337e-05	0.000503244	4.74382	no-sig	no-sig	1.56397	8.08238	7.42225	1.35782e-06	4.44157e-05	91760.8	up	UP
1636886_at	spn-E	spindle E	NO	NO	NO	NO	2.62531	8.50599	17.1573	8.4461e-12	1.33305e-09	290710	up	UP	2.02959	8.50599	10.8301	8.04972e-09	5.30972e-07	164280	up	UP
1627009_at	stil	stand still	YES	YES	NO	NO	3.0875	8.62491	14.3349	1.30199e-10	1.34745e-08	305211	up	UP	3.17335	8.62491	12.0298	1.75899e-09	1.43299e-07	277819	up	UP
1633982_at	sunn	sisters unbound	NO	NO	NO	NO	2.36416	8.07721	15.3834	4.4771e-11	5.63148e-09	244667	up	UP	2.94702	8.07721	15.6572	3.4238e-11	5.63052e-09	308421	up	UP
1633458_at	swa	swallow	YES	YES	NO	NO	2.57078	8.06997	20.1093	7.23454e-13	1.70295e-10	312108	up	UP	3.12269	8.06997	19.944	8.22641e-13	2.99267e-10	377370	up	UP
1639431_at	Syngr	Synaptogyrin	NO	NO	NO	NO	4.45001	8.09798	22.5964	1.16782e-13	3.7891e-11	575503	up	UP	4.76323	8.09798	19.7485	9.59005e-13	3.38613e-10	572454	up	UP
1628868_at	Syt14	Synaptotagmin 14	NO	NO	NO	NO	1.63481	7.25886	9.25844	7.2722e-08	3.28206e-06	116698	up	UP	2.09314	7.25886	9.67881	3.93544e-08	2.01902e-06	154997	up	UP
1627821_s_at	Syt7	Synaptotagmin 7	NO	NO	NO	NO	2.33155	5.14115	12.4248	1.09499e-09	7.91889e-08	208921	up	UP	2.45133	5.14115	10.6659	1.00129e-08	6.36003e-07	196092	up	UP
1638729_at	tej	tejas	YES	YES	NO	NO	4.60528	8.9354	21.2622	3.03029e-13	8.08413e-11	576513	up	UP	5.03322	8.9354	18.9737	1.78572e-12	5.22869e-10	591312	up	UP
1624371_a_at	Tg	Transglutaminase	NO	NO	NO	YES	1.55833	8.57993	8.50285	2.30665e-07	9.04947e-06	103427	up	UP	1.41802	8.57993	6.31745	9.75692e-06	0.000235701	7.10526	no-sig	no-sig
1633704_at	tHMG1	testis-enriched HMG-box-containing protein 1	NO	NO	NO	NO	3.39082	6.85988	11.5356	3.24141e-09	2.0921e-07	287856	up	UP	3.51582	6.85988	9.76598	3.4733e-08	1.83687e-06	262254	up	UP
1633696_at	TM4SF	Transmembrane 4 superfamily	NO	NO	NO	NO	4.87794	9.26945	30.7548	8.92019e-16	8.92391e-13	734112	up	UP	4.81955	9.26945	24.8106	2.68212e-14	1.89405e-11	654086	up	UP
1628358_at	Tob	CG9214 gene product from transcript CG9214-RC	NO	NO	NO	NO	1.21393	6.58322	5.56549	4.10628e-05	0.000881858	5.32498	no-sig	no-sig	2.42635	6.58322	9.08274	9.45507e-08	4.26679e-06	170435	up	UP
1639848_at	topi	matotopetli	YES	YES	NO	NO	2.55325	7.39528	17.2609	7.69961e-12	1.26622e-09	283756	up	UP	3.13562	7.39528	17.3081	7.38323e-12	1.58278e-09	349050	up	UP
1638587_at	tor	torso	NO	NO	NO	NO	5.24293	8.11717	40.1916	1.24372e-17	1.19802e-13	886332	up	UP	5.41978	8.11717	33.9233	1.87023e-16	1.04708e-12	852429	up	UP
1639415_at	Tps1	Trehalose-6-phosphate synthase 1	NO	NO	NO	NO	1.37299	7.40191	4.91612	0.000150582	0.00257513	5.24788	no-sig	no-sig	1.99624	7.40191	5.83608	2.42704e-05	0.000498915	92124.7	up	UP
1627105_at	TrxT	Thioredoxin T	YES	YES	YES	YES	0.552855	6.61204	2.67425	0.0165177	0.086592	0.985215	no-sig	no-sig	2.76225	6.61204	10.9096	7.24894e-09	4.81062e-07	224840	up	UP
1635191_at	Tsp42Ed	Tetraspanin 42Ed	NO	NO	NO	NO	4.94389	8.9715	7.94112	5.68974e-07	1.99141e-05	308741	up	UP	5.36262	8.9715	7.03307	2.6689e-06	8.09095e-05	298895	up	UP
1640596_a_at	tty	tweety	NO	NO	NO	NO	2.97564	8.64843	21.4731	2.5967e-13	7.35021e-11	374501	up	UP	2.46718	8.64843	14.5369	1.05453e-10	1.26988e-08	246149	up	UP
1641265_at	tty	tweety	NO	NO	NO	NO	3.76345	9.61837	23.5487	6.10402e-14	2.36383e-11	497316	up	UP	3.02271	9.61837	15.443	4.22168e-11	6.33516e-09	313591	up	UP
1637000_at	Vha68-1	Vacuolar H[+] ATPase 68kD subunit 1	NO	NO	NO	NO	1.77948	6.97698	10.6003	1.0934e-08	6.03759e-07	141668	up	UP	2.04639	6.97698	9.95334	2.66267e-08	1.46679e-06	155008	up	UP
1631716_at	vilya	CG2709 gene product from transcript CG2709-RA	NO	NO	NO	NO	2.53787	8.27475	13.3227	3.89706e-10	3.30404e-08	238795	up	UP	2.03744	8.27475	8.73298	1.61139e-07	6.92548e-06	138399	up	UP
1631125_at	wisp	wispy	NO	NO	NO	YES	2.51135	7.26101	18.1429	3.57139e-12	6.80548e-10	287478	up	UP	1.82427	7.26101	10.7608	8.8242e-09	5.75731e-07	146932	up	UP
1625835_at	yellow-f2	CG8063 gene product from transcript CG8063-RA	NO	NO	NO	NO	1.35185	7.42475	11.9824	1.86364e-09	1.24989e-07	11.8012	no-sig	no-sig	2.04355	7.42475	14.7895	8.13006e-11	1.03831e-08	206192	up	UP
1633329_at	yellow-h	CG1629 gene product from transcript CG1629-RA	YES	NO	NO	NO	4.29604	9.29843	13.9753	1.90717e-10	1.74775e-08	417558	up	UP	3.63381	9.29843	9.65179	4.09148e-08	2.08128e-06	268470	up	UP
1634074_a_at	yin	CG44402 gene product from transcript CG44402-RD	NO	NO	NO	NO	1.96609	8.98946	11.3435	4.13408e-09	2.59841e-07	164829	up	UP	3.08521	8.98946	14.5339	1.05779e-10	1.26988e-08	307768	up	UP
1623552_s_at	zyd	zydeco	NO	NO	NO	NO	2.55625	8.13355	15.0646	6.15141e-11	7.23996e-09	261020	up	UP	2.72114	8.13355	13.0936	5.04398e-10	4.65792e-08	252990	up	UP
	TOTAL PROBES	385											UP	271							UP	329
NA stands for Not Available													NO-SIG	110							NO-SIG	35
Duplicated genes													DOWN	4							DOWN	21
													TOTAL	385							TOTAL	385
		FILTERED BY											DE	275							DE	350
		|Fold Change| > 1.5
		adjusted p-value < 0.001					Negative FC values are shown in red
		FILTERED BY
		|Fold Change| > 1.5
		p-value < 0.001

## Sheet: DE Genes
Females			Males
Up	Down		Up	Down
AGO3	CG31522		AGO3	CG10960
Ac3	Cyp6t3		Acer	CG12640
Acer	Spn27A		alpha4GT2	CG1273
alpha-catenin-related			alpha-catenin-related	CG1969
Arc1			Appl	CG31522
Asph			Asph	CG31559
Atf3			Atf3	CG34276
aub			aub	CG4631
bgcn			bgcn	CG9416
CG10137			brv3	CG9503
CG10262			Cadps	CG9826
CG10405			Cdk5alpha	Glut1
CG10508			CG10137	ImpE1
CG10621			CG10208	Mmp2
CG10738			CG10262	NetA
CG10859			CG10405	path
CG10863			CG10508	sens
CG10931			CG10621	Spn27A
CG11052			CG10738
CG11263			CG10859
CG11409			CG10863
CG11617			CG10931
CG11843			CG11052
CG11852			CG11125
CG12194			CG11155
CG12698			CG11263
CG12950			CG11617
CG12971			CG11843
CG13029			CG11852
CG13032			CG12194
CG13566			CG12395
CG13617			CG12698
CG13692			CG12950
CG13741			CG12971
CG13771			CG13029
CG13847			CG13032
CG13877			CG13358
CG14036			CG13369
CG14314			CG13454
CG14516			CG13566
CG14545			CG13617
CG14695			CG13692
CG14696			CG13741
CG14770			CG13771
CG14795			CG13877
CG14864			CG14036
CG14964			CG14052
CG14982			CG14117
CG15484			CG14262
CG1571			CG14275
CG15739			CG14516
CG15784			CG14545
CG15930			CG14695
CG1674			CG14696
CG16771			CG14795
CG16957			CG14864
CG17207			CG14964
CG17224			CG14982
CG1909			CG15484
CG1941			CG1571
CG2201			CG15739
CG2678			CG15930
CG2930			CG1674
CG30379			CG16771
CG30380			CG16957
CG30383			CG17207
CG30427			CG17224
CG31103			CG17477
CG31140			CG1909
CG31141			CG1941
CG31205			CG1942
CG31248			CG2678
CG31265			CG2887
CG31373			CG2930
CG31674			CG2962
CG31875			CG30379
CG3191			CG30380
CG31955			CG30383
CG31974			CG30424
CG31999			CG30427
CG32313			CG31103
CG32436			CG31140
CG32437			CG31141
CG32440			CG31205
CG32483			CG31248
CG32549			CG31265
CG32625			CG31373
CG32811			CG31674
CG32812			CG31688
CG33017			CG3191
CG33099			CG31955
CG33494			CG31974
CG33521			CG32313
CG34355			CG32436
CG3556			CG32437
CG3568			CG32440
CG3812			CG32483
CG41520			CG32572
CG42255			CG32625
CG42299			CG32812
CG42613			CG32813
CG43085			CG33017
CG4570			CG33099
CG4596			CG33494
CG4678			CG33521
CG4753			CG34355
CG5080			CG34402
CG5281			CG3556
CG5335			CG3568
CG5342			CG3812
CG5367			CG41520
CG5527			CG4198
CG5646			CG42255
CG5715			CG42299
CG5964			CG42613
CG6652			CG43085
CG6701			CG43689
CG6790			CG4570
CG6927			CG4596
CG6967			CG4753
CG7166			CG5080
CG7194			CG5281
CG7208			CG5335
CG7997			CG5342
CG8245			CG5367
CG8358			CG5381
CG8673			CG5527
CG8677			CG5646
CG9068			CG5715
CG9297			CG5964
CG9389			CG6324
CG9875			CG6405
CG9925			CG6652
CG9961			CG6790
ChAT			CG6808
comt			CG6927
cona			CG6967
corolla			CG7166
COX7AL			CG7194
Cp15			CG7208
CR31451			CG7432
CRMP			CG7720
Crz			CG7963
cuff			CG7997
CycJ			CG8245
Cyp6a22			CG8358
Cyp9f2			CG8673
dhd			CG8677
dob			CG8909
dpr19			CG9068
Drep2			CG9297
Efhc1.1			CG9389
Ekar			CG9875
exu			CG9919
ey			CG9925
fa2h			CG9961
Fcp3C			ChAT
FoxP			chinmo
fs(1)N			cona
fs(1)Yb			corolla
FucTC			COX7AL
gammaTub37C			Cp15
Gbeta5			Cpr51A
gce			CR31451
GNBP2			CRMP
Gr39a			Crz
Gr61a			CycJ
Gyc89Da			Cyp6a22
Gyc89Db			Cyp9f2
hdm			cyr
hebe			dhd
HisCl1			disco-r
hiw			dpr19
IFT52			Drep2
Ir21a			Efhc1.1
kcc			Ekar
KFase			ey
Kif3C			fa2h
krimp			FoxP
l(2)34Fc			fs(1)N
CG14260			fs(1)Yb
Lcp9			ftz-f1
mGluR			FucTC
Mrp4			gammaTub37C
mthl14			Gbeta5
mthl15			gce
mthl7			GNBP2
mtsh			Gr39a
Muc14A			Gr61a
NA			Gyc89Da
nAChRalpha4			Gyc89Db
nAChRbeta2			hdm
NANS			hebe
NaPi-III			HisCl1
Or46a			hiw
Orcokinin			HP1D3csd
Oseg5			ICA69
Phf7			IFT52
ppk29			Ir21a
PPO3			Ir76a
Pxt			JhI-26
pyx			kcc
RabX2			KFase
Rh4			Kif3C
rho-5			krimp
RhoGAP102A			l(2)34Fc
RIC-3			CG14260
rpk			Lcp9
RpS19b			mGluR
RpS5b			Mrp4
Rpt3R			mthl14
Rpt6R			mthl15
Scgalpha			mthl7
Scgbeta			mtsh
Schip1			Muc14A
Sodh-2			NA
SoYb			nAChRalpha4
spn-E			nAChRbeta2
stil			NANS
sunn			Or46a
swa			Orcokinin
Syngr			Oseg5
Syt14			p53
Syt7			Peritrophin-A
tej			Phf7
Tg			ppk29
tHMG1			Pxt
TM4SF			pyx
topi			Rh4
tor			rho-5
Tsp42Ed			RhoGAP102A
tty			RIC-3
Vha68-1			RpS5b
vilya			Rpt3R
wisp			Rpt6R
yellow-h			Scgalpha
yin			Scgbeta
zyd			Schip1
			Sodh-2
			spirit
			Spn42Dc
			spn-E
			stil
			sunn
			swa
			Syngr
			Syt14
			Syt7
			tej
			tHMG1
			TM4SF
			Tob
			topi
			tor
			Tps1
			TrxT
			Tsp42Ed
			tty
			Vha68-1
			vilya
			wisp
			yellow-f2
			yellow-h
			yin
			zyd
